# Supplementary material for: Individual variability in functional connectivity architecture of the mouse brain
Source: Commun Biol. 2020 Dec 4;3:738. doi: 10.1038/s42003-020-01472-5 (PMC7718219; doi:10.1038/s42003-020-01472-5)
Supplement: Supplementary file 3 — Supplementary Data 1 [file 42003_2020_1472_MOESM3_ESM.xlsx]

## Sheet: Sheet1
	FRP_rh		ACAd_rh		ACAv_rh		PL_rh		ILA_rh		ORBl_rh		ORBm_rh		ORBvl_rh		AId_rh		AIv_rh		AIp_rh		GU_rh		VISC_rh		TEa_rh		PERI_rh		ECT_rh		SSs_rh		SSp-bfd_rh		SSp-tr_rh		SSp-ll_rh		SSp-ul_rh		SSp-un_rh		SSp-n_rh		SSp-m_rh		MOp_rh
	GROUP	INDI	GROUP	INDI	GROUP	INDI	GROUP	INDI	GROUP	INDI	GROUP	INDI	GROUP	INDI	GROUP	INDI	GROUP	INDI	GROUP	INDI	GROUP	INDI	GROUP	INDI	GROUP	INDI	GROUP	INDI	GROUP	INDI	GROUP	INDI	GROUP	INDI	GROUP	INDI	GROUP	INDI	GROUP	INDI	GROUP	INDI	GROUP	INDI	GROUP	INDI	GROUP	INDI	GROUP
Ey112	0.85721	0.977425	1.07503	1.20912	0.928327	1.05812	0.915263	0.93767	0.889421	1.08384	0.721228	0.841348	1.04776	1.15805	1.0598	1.10877	0.86771	0.88007	0.769236	0.767198	0.625147	0.736193	0.765378	0.734636	0.77344	0.925257	1.01111	1.07274	1.06872	1.15882	1.22162	1.35567	0.691911	0.79045	0.716181	0.682166	1.03826	1.1763	0.743756	0.860757	1.03008	1.22399	0.934887	0.825145	0.7528	0.732947	0.813596	0.763708	0.989839
Ey113	0.8384	0.946681	1.06167	1.31644	0.803276	0.831222	0.882416	1.00269	0.861403	0.913266	0.772851	0.995666	1.0327	1.0087	1.06861	1.1491	0.920505	1.02105	0.784212	1.01391	0.772828	1.11699	0.784551	0.896783	0.844579	1.19795	1.03576	1.31201	1.09829	1.2742	1.25537	1.49666	0.745523	1.0341	0.653294	0.909539	1.0139	1.07834	0.661609	0.66252	0.805215	1.04539	0.89245	0.976967	0.70486	0.716694	0.77894	0.891234	0.830808
Ey114	0.915466	1.13322	0.989669	1.24298	0.921889	1.05503	0.965451	1.41794	0.89229	0.790548	0.78992	0.892511	1.13355	1.18613	1.07768	1.13929	0.892207	0.898559	0.742937	0.675519	0.61399	0.648572	0.780914	0.714584	0.751731	0.732626	0.922674	1.37643	1.04504	1.08119	1.17045	1.22294	0.693627	0.895923	0.693835	1.08652	0.981052	1.13503	0.738363	0.755114	0.968031	1.16911	0.974252	1.13572	0.729336	0.837131	0.757883	0.866436	0.88501
Ey117	0.878636	0.825971	1.06246	1.21127	0.895915	0.989778	0.891909	1.0586	0.811038	0.837939	0.747388	0.779293	1.06518	0.99585	1.10144	1.08865	0.959224	1.03123	0.780673	0.746092	0.745491	0.898462	0.87197	1.10305	0.846921	1.02472	1.04669	1.3247	1.03187	1.07227	1.20728	1.38767	0.743372	0.903683	0.701009	0.611617	1.1284	1.30834	0.740761	0.656019	0.952019	0.944484	0.954669	1.03155	0.701242	0.682036	0.753984	0.830272	0.963366
Ey119	0.890256	0.939947	1.03254	1.09455	0.959103	1.2078	0.881455	0.85806	0.847645	0.824442	0.657417	0.493807	1.03301	1.0322	1.02034	1.0282	0.929454	1.05248	0.662799	0.572123	0.709277	0.796234	0.793087	0.748424	0.756	0.848883	1.02704	0.981425	0.998192	0.760289	1.18557	0.96035	0.68058	0.768922	0.728457	0.726589	1.06689	1.06573	0.745502	0.713902	0.927727	0.968057	0.872499	0.817724	0.778174	0.823063	0.784906	0.878906	0.936519
Ey143	0.941685	1.19777	1.06364	1.27899	0.945449	1.05972	0.941316	1.16014	0.835249	0.886218	0.839555	1.10866	1.10886	1.36936	1.0957	1.32538	0.972331	0.981762	0.806771	0.906583	0.635699	1.22889	0.884766	1.12885	0.759465	1.22041	1.00149	1.32271	1.09243	1.06828	1.251	1.25646	0.862276	1.21552	0.748009	0.966959	1.07002	1.60387	0.805245	1.22456	1.03384	1.38287	0.994781	1.21096	0.847615	1.06493	0.896857	1.06589	0.980299
Ey145	0.856792	0.934454	0.955948	1.29445	0.922057	1.19439	0.8764	1.06106	0.862985	1.02799	0.794604	0.892693	1.13348	1.27634	1.09759	1.23089	0.949433	1.18063	0.826214	1.08567	0.653376	0.717077	0.87414	0.910871	0.77682	0.940901	0.954116	0.894283	0.973316	1.00743	1.1338	1.11142	0.847558	1.07904	0.799535	1.10506	1.15349	1.22535	0.829255	0.923365	1.05022	1.19358	0.995334	0.984348	0.790473	0.885651	0.807974	0.989245	0.915544
Ey146	0.786652	0.669516	1.05582	1.07767	0.767795	0.73259	0.927007	0.890111	0.787314	0.625124	0.674366	0.449994	0.990412	0.975628	0.996001	0.784648	0.8578	0.863483	0.689107	0.699038	0.599491	0.774111	0.797412	0.760002	0.713891	0.724329	0.957478	0.823065	1.02533	1.0354	1.12528	1.01032	0.670955	0.539771	0.655923	0.835088	1.0602	1.08062	0.709567	0.694968	0.942022	1.05598	0.942109	1.04308	0.739145	0.61032	0.825908	0.835645	0.949917
Ey153	0.817657	0.767352	0.972649	0.976872	0.875266	0.783566	0.824475	0.808632	0.781234	0.826543	0.648141	0.675814	0.951484	1.02504	0.985884	0.94906	0.859654	0.920865	0.693977	0.65454	0.628182	0.640127	0.728988	0.704492	0.686275	0.652613	0.984771	0.879666	0.970769	0.78646	1.11614	0.943886	0.642284	0.644563	0.613589	0.658983	0.961807	0.924989	0.682703	0.471697	0.898024	1.01055	0.89095	0.96631	0.691196	0.492054	0.812042	0.866662	0.854843
Ey154	0.874326	0.88509	0.954648	0.942117	0.874826	0.832149	0.796606	0.695697	0.769279	0.668381	0.73826	0.7359	1.06959	0.98346	1.0886	1.11795	0.951636	1.07721	0.779356	0.861947	0.628413	0.466455	0.785782	0.746311	0.785075	0.788462	1.07411	1.24745	1.0325	0.916906	1.20368	1.10658	0.737409	0.697305	0.756543	0.758467	1.09621	1.1495	0.779836	0.951002	1.00277	1.05903	0.979287	1.05493	0.741269	0.690934	0.835123	0.913763	0.9392
Ey156	0.909955	1.21049	1.01652	1.15591	0.838416	0.878426	0.958018	1.13567	0.94699	1.12899	0.796328	1.14328	1.13494	1.27982	1.07687	1.33224	0.925178	1.19312	0.804373	1.06054	0.791456	1.06657	0.75971	0.938851	0.863561	1.06233	1.03512	1.26331	1.1347	1.4641	1.27727	1.49754	0.761754	0.972408	0.775233	0.964729	0.877078	1.0692	0.782443	1.21125	1.02654	1.30528	1.03299	1.1926	0.776228	0.992382	0.897197	1.15955	0.976645
Ey157	0.785756	0.947603	0.92263	1.13969	0.740438	0.893722	0.709894	0.73389	0.809543	0.808319	0.813582	0.829185	1.08435	1.14517	0.995912	1.05202	0.899712	0.868445	0.795161	0.804757	0.637374	1.00397	0.741255	0.749846	0.769979	0.929579	0.975599	1.26517	1.08673	1.36592	1.23864	1.35213	0.700315	0.855799	0.469477	0.455011	0.952177	0.94908	0.65189	0.582983	0.897887	1.10003	0.900571	1.04303	0.714035	0.676736	0.827589	0.938184	0.790292
Ey158	0.894247	0.992953	1.05774	1.17227	0.932886	1.10401	0.946606	1.04264	0.94444	1.03073	0.799733	0.806979	1.18874	1.37905	1.10708	1.31181	0.947285	1.05135	0.822389	0.904443	0.668128	0.851779	0.862846	0.866402	0.784919	1.02686	1.03807	1.14015	1.06427	1.11424	1.18332	1.27659	0.754782	0.857832	0.780901	1.21134	1.10825	1.55321	0.820742	0.933669	1.01989	1.22617	0.991691	1.10424	0.752025	0.815928	0.877883	1.09809	1.03312
Ey159	0.822336	0.933386	1.00775	1.06741	0.944557	1.11365	0.899409	0.948518	0.835289	0.892754	0.803033	0.815562	1.07685	1.17319	1.03795	1.08865	0.945597	1.05699	0.818663	0.860879	0.68932	0.663906	0.836722	0.875454	0.865999	0.8787	0.961833	1.15313	1.05648	1.11424	1.14571	1.20875	0.682516	0.551057	0.710678	0.6881	1.03025	1.28919	0.806899	0.9214	0.998434	1.0821	0.971025	1.03247	0.736074	0.728254	0.813588	1.05122	0.921586
Ey160	0.739604	0.657138	0.896267	0.963984	0.717671	0.876206	0.797858	0.666953	0.855661	0.822458	0.655654	0.665522	1.00004	0.88352	0.954762	0.822788	0.859587	0.914228	0.711097	0.974268	0.618052	0.661469	0.753925	0.657808	0.691171	0.720452	0.997579	1.10134	1.02692	0.979544	1.17952	1.21927	0.672224	0.78314	0.667663	0.846384	1.03158	1.17178	0.716739	0.739895	0.911173	0.892939	0.96918	1.03029	0.727642	0.776609	0.701483	0.671537	0.715214
Ey161	0.838687	0.908368	0.989898	1.10398	0.817387	0.79698	0.883009	0.897527	0.841291	0.869982	0.716273	0.759104	1.01675	1.17403	1.02323	1.16238	0.910257	0.916017	0.728613	0.659908	0.666081	0.818074	0.765127	0.749198	0.808673	0.851541	1.0454	1.26145	1.0807	0.993962	1.2256	1.30727	0.657902	0.740433	0.736279	1.00107	1.06411	1.26173	0.697951	0.719202	0.883234	0.955934	0.946409	0.956971	0.716468	0.834063	0.68606	0.78825	0.788222
[truncated: 123 more columns]
