# Supplementary material for: Individual variability in functional connectivity architecture of the mouse brain
Source: Commun Biol. 2020 Dec 4;3:738. doi: 10.1038/s42003-020-01472-5 (PMC7718219; doi:10.1038/s42003-020-01472-5)
Supplement: Supplementary file 4 — Supplementary Data 2 [file 42003_2020_1472_MOESM4_ESM.xlsx]

## Sheet: Fig 1C
	Ey112	Ey113	Ey114	Ey117	Ey119	Ey143	Ey145	Ey146	Ey153	Ey154	Ey156	Ey157	Ey158	Ey159	Ey160	Ey161
Ey112	1.02421	0.834073	0.972218	0.931545	1.01137	0.893659	0.839911	0.899063	0.858677	0.839191	1.05374	0.801778	0.844481	1.0085	0.706977	0.889179
Ey113	0.866086	1.09737	0.949722	0.958205	0.875897	0.936592	0.953648	0.911778	0.807446	1.0002	0.886967	0.84039	1.04089	0.96243	0.825265	0.921556
Ey114	0.944972	0.9613	1.15974	0.994924	0.972688	0.897091	0.869341	0.89922	0.792655	0.883852	0.884222	0.716052	0.862918	0.93349	0.783547	0.940462
Ey117	0.981314	0.894191	0.936275	1.09525	0.931741	1.03224	1.06447	0.943482	0.880167	1.04148	1.01948	0.854722	1.00552	1.00961	0.918136	0.964595
Ey119	1.00181	0.87891	0.944757	1.01782	0.977609	1.03204	1.00079	0.953704	0.854754	0.985235	1.01608	0.763041	1.03439	1.04017	0.86923	0.969243
Ey143	0.915551	0.834444	0.874986	0.93996	0.843834	1.241	1.27504	0.951348	0.847974	1.05861	0.936873	0.788421	1.16828	0.993019	0.923771	0.91838
Ey145	0.926792	0.920466	0.849017	0.92061	0.865739	1.04274	1.10888	0.880694	0.818033	0.978419	0.971229	0.730281	1.08611	0.983416	0.814092	0.903556
Ey146	0.911909	0.868867	0.868946	0.913505	0.919183	1.03126	0.942151	0.905355	0.855491	0.976876	0.926679	0.863396	1.00308	0.980733	0.802349	0.869571
Ey153	0.906716	0.751283	0.813768	0.879824	0.828797	0.859956	0.820217	0.797504	0.87975	0.828283	0.904875	0.809692	0.827864	0.960559	0.812536	0.788999
Ey154	0.911934	0.886421	0.865255	0.997976	0.835145	1.04429	1.09636	0.883986	0.822701	1.03151	0.941625	0.751391	1.11344	1.03096	0.939629	0.937242
Ey156	0.951468	0.87392	0.877814	0.896068	0.952099	0.934473	0.864664	0.916216	0.900201	0.859902	1.20749	0.842939	0.89477	0.943198	0.736257	0.912101
Ey157	0.874736	0.821902	0.77058	0.831306	0.818765	0.808486	0.810917	0.819982	0.865737	0.835941	0.887012	1.04312	0.781621	0.817534	0.772075	0.750758
Ey158	0.899053	0.825278	0.848644	1.00371	0.857746	1.11864	1.18232	0.917009	0.846873	1.03481	0.964907	0.740592	1.26542	1.08069	0.977016	0.919331
Ey159	0.882087	0.766444	0.823729	0.921387	0.844078	0.999976	1.02582	0.802528	0.902951	0.930713	0.901212	0.853998	1.01599	1.08655	0.888903	0.767421
Ey160	0.813212	0.812921	0.748072	0.897655	0.726914	0.977845	0.948182	0.833263	0.781446	0.904635	0.839525	0.766761	0.988547	0.880977	0.98886	0.880129
Ey161	0.929322	0.943688	0.837918	0.962818	0.859765	0.96638	0.944938	0.856133	0.759476	0.938786	0.882847	0.643496	0.989939	0.861462	0.899883	1.11807

## Sheet: Fig 1D
	GROUP SIMILARITY	INDIVIDUAL SIMILARITY
Ey112	0.903377	1.02421
Ey113	0.887039	1.09737
Ey114	0.877281	1.15974
Ey117	0.951491	1.09525
Ey119	0.916858	0.977609
Ey143	0.961539	1.241
Ey145	0.944332	1.10888
Ey146	0.899997	0.905355
Ey153	0.839515	0.87975
Ey154	0.938509	1.03151
Ey156	0.912446	1.20749
Ey157	0.801143	1.04312
Ey158	0.962482	1.26542
Ey159	0.927133	1.08655
Ey160	0.848992	0.98886
Ey161	0.886979	1.11807
AVG	0.903695	1.07689

## Sheet: Fig 2A
	Group 1 session	Group 2 sessions	Group 3 sessions		Individual 1 session	Individual 2 sessions	Individual 3 sessions			Identification rate - 1 session	Identification rate - 2 sessions	Identification rate - 3 sessions
Ey112	0.552674	0.775479	0.91024		0.59263	0.857	1.02927			0.3125	0.4375	0.5625
Ey113	0.5653	0.786107	0.917277		0.638764	0.911126	1.08668			0.375	0.4375	0.8125
Ey114	0.551762	0.762622	0.887295		0.636797	0.902608	1.07509			0.3125	0.4375	0.5625
Ey117	0.571739	0.805773	0.949007		0.604182	0.870891	1.04458			0.375	0.5625	0.5
Ey119	0.545886	0.776316	0.919369		0.550106	0.806829	0.976652			0.5	0.5	0.6875
Ey143	0.623056	0.842523	0.969368		0.817912	1.11404	1.29957			0.3125	0.625	0.625
Ey145	0.587709	0.823024	0.965969		0.643978	0.920436	1.09756			0.25	0.5625	0.6875
Ey146	0.534486	0.763194	0.908429		0.511952	0.749238	0.909611			0.25	0.5625	0.6875
Ey153	0.501558	0.711008	0.841031		0.48687	0.71925	0.876921			0.3125	0.5625	0.5625
Ey154	0.578502	0.806386	0.944192		0.641804	0.911895	1.08631			0.4375	0.5	0.6875
Ey156	0.590408	0.806281	0.931071		0.737338	1.02537	1.20709			0.3125	0.5	0.625
Ey157	0.497105	0.687286	0.797525		0.580574	0.838774	1.00871			0.3125	0.5	0.5625
Ey158	0.613268	0.839915	0.972462		0.764733	1.0609	1.24639			0.3125	0.5625	0.5625
Ey159	0.572317	0.799786	0.936313		0.637829	0.911483	1.08765			0.5	0.4375	0.5625
Ey160	0.521195	0.72856	0.852398		0.567376	0.822639	0.991388			0.3125	0.4375	0.625
Ey161	0.552129	0.761966	0.884528		0.644977	0.917723	1.09334			0.3125	0.75	0.5625
										0.4375	0.5625	0.625
										0.1875	0.625	0.5
										0.125	0.5625	0.5625
										0.3125	0.5	0.5
										0.375	0.375	0.5
										0.1875	0.625	0.5625
										0.25	0.5	0.5
										0.1875	0.5	0.625
										0.3125	0.375	0.5625
										0.1875	0.4375	0.625
										0.125	0.5	0.5625
										0.25	0.375	0.5625
										0.1875	0.375	0.5625
										0.3125	0.375	0.625
											0.5	0.6875
											0.5	0.5625
											0.5	0.6875
											0.5625	0.6875
											0.5625	0.625
											0.5625	0.6875
											0.375	0.5
											0.5	0.5625
											0.5625	0.8125
											0.4375	0.5625
											0.3125
											0.375
											0.5
											0.4375
											0.5
											0.375
											0.5625
											0.375
											0.5625
											0.375
											0.4375
											0.4375
											0.4375
											0.3125
											0.5
											0.4375
											0.3125
											0.4375
											0.5
											0.4375
											0.5625
											0.5625
											0.5625
											0.5
											0.5
											0.375
											0.5625
											0.4375
											0.4375
											0.5625
											0.4375
											0.5625
											0.5625
											0.4375
											0.375
											0.3125
											0.3125
											0.3125
											0.3125
											0.4375
											0.5625
											0.375
											0.375
											0.375
											0.5625
											0.5
											0.5
											0.5625
											0.4375
											0.375

## Sheet: Fig 2B - DP
	'FRP_rh'	'ACAd_rh'	'ACAv_rh'	'PL_rh'	'ILA_rh'	'ORBl_rh'	'ORBm_rh'	'ORBvl_rh'	'AId_rh'	'AIv_rh'	'AIp_rh'	'GU_rh'	'VISC_rh'	'TEa_rh'	'PERI_rh'	'ECT_rh'	'SSs_rh'	'SSp-bfd_rh'	'SSp-tr_rh'	'SSp-ll_rh'	'SSp-ul_rh'	'SSp-un_rh'	'SSp-n_rh'	'SSp-m_rh'	'MOp_rh'	'MOs_rh'	'VISal_rh'	'VISl_rh'	'VISp_rh'	'VISpl_rh'	'VISli_rh'	'VISpor_rh'	'VISrl_rh'	'VISa_rh'	'VISam_rh'	'VISpm_rh'	'RSPagl_rh'	'RSPd_rh'	'RSPv_rh'	'AUDd_rh'	'AUDp_rh'	'AUDpo_rh'	'AUDv_rh'	'FRP_lh'	'ACAd_lh'	'ACAv_lh'	'PL_lh'	'ILA_lh'	'ORBl_lh'
'FRP_rh'	0	0	0	0	0	0	0	0	0	0	0	0	0	0	0	0	0	0	0	0	0	0	0	0	0	0	0	0	0	0	0	0	0	0	0	0	0	0	0	0	0	0	0	0	0	0	0	0	0
'ACAd_rh'	0	0	0	0	0	0	0	0	0	0	0	0	0	1	0	0	0	0	0	0	0	0	0	0	0	0	0	0	0	0	0	0	0	0	0	0	0	0	0	0	0	0	0	0	0	0	0	0	0
'ACAv_rh'	0	0	0	0	0	0	0	0	0	0	0	0	0	0	0	0	0	0	0	0	0	0	0	0	0	0	0	0	0	0	0	0	0	0	0	0	0	0	0	0	0	0	0	0	0	0	0	0	0
'PL_rh'	0	0	0	0	0	0	0	0	0	0	0	0	0	0	0	0	0	0	0	0	0	0	0	0	0	0	0	0	0	0	0	0	0	0	0	0	0	0	0	0	0	0	0	0	0	0	0	0	0
'ILA_rh'	0	0	0	0	0	0	0	0	0	0	0	0	0	0	0	0	0	0	0	0	0	0	0	0	0	0	0	0	0	0	0	0	0	0	0	0	0	0	0	0	0	0	0	0	0	0	0	0	0
'ORBl_rh'	0	0	0	0	0	0	0	0	0	0	0	0	0	0	0	0	0	0	0	0	0	0	0	0	0	0	0	0	0	0	0	0	0	0	0	0	0	0	0	0	0	0	0	0	0	0	0	0	0
'ORBm_rh'	0	0	0	0	0	0	0	0	1	1	0	0	0	0	0	0	0	0	0	0	0	0	0	0	0	0	0	0	0	0	0	0	0	0	0	0	0	0	0	0	0	0	0	0	0	0	0	0	0
'ORBvl_rh'	0	0	0	0	0	0	0	0	0	0	0	0	0	0	0	0	0	0	0	0	0	0	0	0	0	0	0	0	0	0	0	0	0	0	0	0	0	0	0	0	0	0	0	0	0	0	0	0	0
'AId_rh'	0	0	0	0	0	0	1	0	0	0	0	0	0	0	0	0	0	0	0	0	0	0	0	0	0	0	0	0	0	0	0	0	0	0	0	0	0	0	0	0	0	0	0	0	0	0	0	0	0
'AIv_rh'	0	0	0	0	0	0	1	0	0	0	0	0	0	0	0	0	0	0	0	0	0	0	0	0	0	0	0	0	0	0	0	0	0	0	0	0	0	0	0	0	0	0	0	0	0	0	0	0	0
'AIp_rh'	0	0	0	0	0	0	0	0	0	0	0	0	0	0	0	0	0	0	0	0	0	0	0	0	0	0	0	0	0	0	0	0	0	0	0	0	0	0	0	0	0	0	0	0	0	0	0	0	0
'GU_rh'	0	0	0	0	0	0	0	0	0	0	0	0	0	0	0	0	0	0	0	0	0	0	0	0	0	0	0	0	0	0	0	0	0	0	0	0	0	0	0	0	0	0	0	0	0	0	0	0	0
'VISC_rh'	0	0	0	0	0	0	0	0	0	0	0	0	0	0	0	0	0	0	0	0	0	0	0	1	1	0	0	0	0	0	0	0	0	0	0	0	0	0	0	0	0	0	0	0	0	0	0	0	0
'TEa_rh'	0	1	0	0	0	0	0	0	0	0	0	0	0	0	0	0	0	0	0	0	0	0	0	0	0	0	0	0	0	0	0	0	1	0	0	0	0	0	0	0	0	0	0	0	0	0	0	0	0
'PERI_rh'	0	0	0	0	0	0	0	0	0	0	0	0	0	0	0	0	0	0	0	0	0	0	0	0	0	0	0	0	0	0	0	0	0	0	0	0	0	0	0	0	0	0	0	0	0	0	0	0	0
'ECT_rh'	0	0	0	0	0	0	0	0	0	0	0	0	0	0	0	0	0	0	0	0	0	0	0	0	0	0	0	0	0	0	0	0	0	0	0	0	0	0	0	0	0	0	0	0	0	0	0	0	0
'SSs_rh'	0	0	0	0	0	0	0	0	0	0	0	0	0	0	0	0	0	0	0	0	0	0	0	0	0	0	0	0	0	0	0	0	0	0	0	0	0	0	0	0	0	0	0	0	0	0	0	0	0
'SSp-bfd_rh'	0	0	0	0	0	0	0	0	0	0	0	0	0	0	0	0	0	0	0	0	0	0	0	0	0	0	0	0	0	0	0	0	0	0	0	0	0	0	0	0	0	0	0	0	0	0	0	0	0
'SSp-tr_rh'	0	0	0	0	0	0	0	0	0	0	0	0	0	0	0	0	0	0	0	0	0	0	0	0	0	0	0	0	0	0	0	0	0	0	0	0	0	0	0	0	0	0	0	0	0	0	0	0	0
'SSp-ll_rh'	0	0	0	0	0	0	0	0	0	0	0	0	0	0	0	0	0	0	0	0	0	0	0	0	0	0	0	0	0	0	0	0	0	0	0	0	0	1	0	0	0	0	0	0	0	0	0	0	0
'SSp-ul_rh'	0	0	0	0	0	0	0	0	0	0	0	0	0	0	0	0	0	0	0	0	0	0	0	0	0	0	0	0	0	0	0	0	0	0	0	0	0	0	0	0	0	0	0	0	0	0	0	0	0
'SSp-un_rh'	0	0	0	0	0	0	0	0	0	0	0	0	0	0	0	0	0	0	0	0	0	0	0	0	0	0	0	0	0	0	0	0	0	0	0	0	0	0	0	0	0	0	0	0	0	0	0	0	0
'SSp-n_rh'	0	0	0	0	0	0	0	0	0	0	0	0	0	0	0	0	0	0	0	0	0	0	0	0	0	0	0	0	0	0	0	0	0	0	0	0	0	0	0	0	0	0	0	0	0	0	0	0	0
'SSp-m_rh'	0	0	0	0	0	0	0	0	0	0	0	0	1	0	0	0	0	0	0	0	0	0	0	0	0	0	0	0	0	0	0	0	0	0	0	0	0	0	0	0	0	0	0	0	0	0	0	0	0
'MOp_rh'	0	0	0	0	0	0	0	0	0	0	0	0	1	0	0	0	0	0	0	0	0	0	0	0	0	0	0	0	0	0	0	0	0	0	0	0	0	0	0	0	0	0	0	0	0	0	0	0	0
'MOs_rh'	0	0	0	0	0	0	0	0	0	0	0	0	0	0	0	0	0	0	0	0	0	0	0	0	0	0	0	0	0	0	0	0	0	0	0	0	0	0	0	0	0	0	0	0	0	0	0	0	0
'VISal_rh'	0	0	0	0	0	0	0	0	0	0	0	0	0	0	0	0	0	0	0	0	0	0	0	0	0	0	0	0	0	0	0	0	0	0	0	0	0	0	0	0	0	0	1	0	0	0	0	0	0
'VISl_rh'	0	0	0	0	0	0	0	0	0	0	0	0	0	0	0	0	0	0	0	0	0	0	0	0	0	0	0	0	0	0	0	0	0	0	0	0	1	0	0	0	0	0	0	0	0	0	0	0	0
'VISp_rh'	0	0	0	0	0	0	0	0	0	0	0	0	0	0	0	0	0	0	0	0	0	0	0	0	0	0	0	0	0	0	0	0	0	0	0	0	0	0	0	0	0	0	1	0	0	0	0	0	0
'VISpl_rh'	0	0	0	0	0	0	0	0	0	0	0	0	0	0	0	0	0	0	0	0	0	0	0	0	0	0	0	0	0	0	0	0	0	0	0	0	0	0	0	0	0	0	0	0	0	0	0	0	0
'VISli_rh'	0	0	0	0	0	0	0	0	0	0	0	0	0	0	0	0	0	0	0	0	0	0	0	0	0	0	0	0	0	0	0	0	0	0	0	0	1	0	0	0	0	0	0	0	0	0	0	0	0
'VISpor_rh'	0	0	0	0	0	0	0	0	0	0	0	0	0	0	0	0	0	0	0	0	0	0	0	0	0	0	0	0	0	0	0	0	0	0	0	0	0	0	0	0	0	0	0	0	0	0	0	0	0
'VISrl_rh'	0	0	0	0	0	0	0	0	0	0	0	0	0	1	0	0	0	0	0	0	0	0	0	0	0	0	0	0	0	0	0	0	0	0	0	0	0	0	0	0	0	1	0	0	0	0	0	0	0
'VISa_rh'	0	0	0	0	0	0	0	0	0	0	0	0	0	0	0	0	0	0	0	0	0	0	0	0	0	0	0	0	0	0	0	0	0	0	0	0	0	0	0	0	0	0	0	0	0	0	0	0	0
'VISam_rh'	0	0	0	0	0	0	0	0	0	0	0	0	0	0	0	0	0	0	0	0	0	0	0	0	0	0	0	0	0	0	0	0	0	0	0	0	0	0	0	0	0	0	0	0	0	0	0	0	0
'VISpm_rh'	0	0	0	0	0	0	0	0	0	0	0	0	0	0	0	0	0	0	0	0	0	0	0	0	0	0	0	0	0	0	0	0	0	0	0	0	0	0	0	0	0	0	0	0	0	0	0	0	0
'RSPagl_rh'	0	0	0	0	0	0	0	0	0	0	0	0	0	0	0	0	0	0	0	0	0	0	0	0	0	0	0	1	0	0	1	0	0	0	0	0	0	0	0	1	0	0	0	0	0	0	0	0	0
'RSPd_rh'	0	0	0	0	0	0	0	0	0	0	0	0	0	0	0	0	0	0	0	1	0	0	0	0	0	0	0	0	0	0	0	0	0	0	0	0	0	0	0	1	0	1	0	0	0	0	0	0	0
'RSPv_rh'	0	0	0	0	0	0	0	0	0	0	0	0	0	0	0	0	0	0	0	0	0	0	0	0	0	0	0	0	0	0	0	0	0	0	0	0	0	0	0	1	0	0	0	0	0	0	0	0	0
'AUDd_rh'	0	0	0	0	0	0	0	0	0	0	0	0	0	0	0	0	0	0	0	0	0	0	0	0	0	0	0	0	0	0	0	0	0	0	0	0	1	1	1	0	0	0	0	0	0	0	0	0	0
'AUDp_rh'	0	0	0	0	0	0	0	0	0	0	0	0	0	0	0	0	0	0	0	0	0	0	0	0	0	0	0	0	0	0	0	0	0	0	0	0	0	0	0	0	0	0	0	0	0	0	0	0	0
'AUDpo_rh'	0	0	0	0	0	0	0	0	0	0	0	0	0	0	0	0	0	0	0	0	0	0	0	0	0	0	0	0	0	0	0	0	1	0	0	0	0	1	0	0	0	0	0	0	0	0	0	0	0
'AUDv_rh'	0	0	0	0	0	0	0	0	0	0	0	0	0	0	0	0	0	0	0	0	0	0	0	0	0	0	1	0	1	0	0	0	0	0	0	0	0	0	0	0	0	0	0	0	0	0	0	0	0
'FRP_lh'	0	0	0	0	0	0	0	0	0	0	0	0	0	0	0	0	0	0	0	0	0	0	0	0	0	0	0	0	0	0	0	0	0	0	0	0	0	0	0	0	0	0	0	0	0	0	0	0	0
'ACAd_lh'	0	0	0	0	0	0	0	0	0	0	0	0	0	0	0	0	0	0	0	0	0	0	0	0	0	0	0	0	0	0	0	0	0	0	0	0	0	0	0	0	0	0	0	0	0	0	0	0	0
'ACAv_lh'	0	0	0	0	0	0	0	0	0	0	0	0	0	0	0	0	0	0	0	0	0	0	0	0	0	0	0	0	0	0	0	0	0	0	0	0	0	0	0	0	0	0	0	0	0	0	0	0	0
'PL_lh'	0	0	0	0	0	0	0	0	0	0	0	0	0	0	0	0	0	0	0	0	0	0	0	0	0	0	0	0	0	0	0	0	0	0	0	0	0	0	0	0	0	0	0	0	0	0	0	0	0
'ILA_lh'	0	0	0	0	0	0	0	0	0	0	0	0	0	0	0	0	0	0	0	0	0	0	0	0	0	0	0	0	0	0	0	0	0	0	0	0	0	0	0	0	0	0	0	0	0	0	0	0	0
'ORBl_lh'	0	0	0	0	0	0	0	0	0	0	0	0	0	0	0	0	0	0	0	0	0	0	0	0	0	0	0	0	0	0	0	0	0	0	0	0	0	0	0	0	0	0	0	0	0	0	0	0	0
'ORBm_lh'	0	0	0	0	0	0	0	0	0	0	0	0	0	0	0	0	0	0	0	0	0	0	0	0	0	0	0	0	0	0	0	0	0	0	0	0	0	0	0	0	0	0	0	0	0	0	0	0	0
'ORBvl_lh'	0	0	0	0	0	0	0	0	0	0	0	0	0	0	0	0	0	0	0	0	0	0	0	0	0	0	0	0	0	0	0	0	0	0	0	0	0	0	0	0	0	0	0	0	0	0	0	0	0
'AId_lh'	0	0	0	0	0	0	0	0	0	0	0	0	0	0	0	0	0	0	0	0	0	0	0	0	0	0	0	0	0	0	0	0	0	0	0	0	0	0	0	0	0	0	0	0	0	0	0	0	0
'AIv_lh'	0	0	0	0	0	0	0	0	0	0	0	0	0	0	0	0	0	0	0	0	0	0	0	0	0	0	0	0	0	0	0	0	0	0	0	0	0	0	0	0	0	0	0	0	0	0	0	0	0
'AIp_lh'	0	0	0	0	0	0	0	0	0	0	0	0	0	0	0	0	0	0	0	0	0	0	0	0	0	0	0	0	0	0	0	0	0	0	0	0	0	0	0	0	0	0	0	0	0	0	0	0	0
'GU_lh'	0	0	0	0	0	0	0	0	0	0	0	0	0	0	0	0	0	0	0	0	0	0	0	0	0	0	0	0	0	0	0	0	0	0	0	0	0	0	0	0	0	0	0	0	0	0	0	0	0
'VISC_lh'	0	0	0	0	0	0	0	0	0	0	0	0	0	0	0	0	0	0	0	0	0	0	0	0	0	0	0	0	0	0	0	0	0	0	0	0	0	0	0	0	0	0	0	0	0	0	0	0	0
'TEa_lh'	0	0	0	0	0	0	0	0	0	0	0	0	0	0	0	0	0	0	0	0	0	0	0	0	0	0	0	0	0	0	0	0	0	0	0	0	0	0	0	0	0	0	0	0	0	0	0	0	0
'PERI_lh'	0	0	0	0	0	0	0	0	0	0	0	0	0	0	0	0	0	0	0	0	0	0	0	0	0	0	0	0	0	0	0	0	0	0	0	0	0	0	0	0	0	0	0	0	0	0	0	0	0
'ECT_lh'	0	0	0	0	0	0	0	0	0	0	0	0	0	0	0	0	0	0	0	0	0	0	0	0	0	0	0	0	0	0	0	0	0	0	0	0	0	0	0	0	0	0	0	0	0	0	0	0	0
'SSs_lh'	0	0	0	0	0	0	0	0	0	0	0	0	0	0	0	0	0	0	0	0	0	0	0	0	0	0	0	0	0	0	0	0	0	0	0	0	0	0	0	0	0	0	0	0	0	0	0	0	0
'SSp-bfd_lh'	0	0	0	0	0	0	0	0	0	0	0	0	0	0	0	0	0	0	0	0	0	0	0	0	0	0	0	0	0	0	0	0	0	0	0	0	0	0	0	0	0	0	0	0	0	0	0	0	0
'SSp-tr_lh'	0	0	0	0	0	0	0	0	0	0	0	0	0	0	0	0	0	0	0	0	1	0	0	0	0	0	0	0	0	0	0	0	0	0	1	0	0	0	0	0	0	0	0	0	0	0	0	0	0
'SSp-ll_lh'	0	0	0	0	0	0	0	0	0	0	0	0	0	0	0	0	0	1	0	0	0	0	0	0	0	0	0	0	0	0	0	0	0	0	0	0	0	0	0	0	0	0	0	0	0	0	0	0	0
'SSp-ul_lh'	0	0	0	0	0	0	0	0	0	1	0	0	0	0	0	0	0	0	0	0	0	0	0	0	0	0	0	0	0	0	0	0	0	0	0	0	0	0	0	0	0	0	0	0	0	0	0	0	0
'SSp-un_lh'	0	0	0	0	0	0	0	0	0	0	0	0	0	0	0	0	0	0	0	0	0	0	0	0	0	0	0	0	0	0	0	0	0	0	0	0	0	0	0	0	0	0	0	0	0	0	0	0	0
'SSp-n_lh'	0	0	0	0	0	0	0	0	0	0	0	0	0	0	0	0	0	0	0	0	0	0	0	0	0	0	0	0	0	0	0	0	0	0	0	0	0	0	0	0	0	0	0	0	0	0	0	0	0
'SSp-m_lh'	0	0	0	0	0	0	0	0	0	0	0	0	0	0	0	0	0	0	0	0	0	0	0	0	0	0	0	0	0	0	0	0	0	0	0	0	0	0	0	0	0	0	0	0	0	0	0	0	0
'MOp_lh'	0	0	0	0	0	0	0	0	0	0	0	0	0	0	0	0	0	0	0	0	0	0	0	0	0	0	0	0	0	0	0	0	0	0	0	0	0	0	0	0	0	0	0	0	0	0	0	0	0
'MOs_lh'	0	0	0	0	0	0	0	0	0	0	0	0	1	0	0	0	0	0	0	0	0	0	0	0	0	0	0	0	0	0	0	0	0	0	0	0	0	0	0	0	0	0	0	0	0	0	0	0	0
'VISal_lh'	0	0	0	0	0	0	0	0	0	0	0	0	0	0	0	0	0	0	0	0	0	0	0	0	0	0	0	0	0	0	0	0	0	0	0	0	0	0	0	0	0	0	0	0	0	0	0	0	0
'VISl_lh'	0	0	0	0	0	0	0	0	0	0	0	0	0	0	0	0	0	0	0	0	0	0	0	0	0	0	0	0	0	0	0	0	0	0	0	1	0	0	0	0	0	0	0	0	0	0	0	0	0
'VISp_lh'	0	0	0	0	0	0	0	0	0	1	0	0	0	0	0	0	0	0	0	0	0	0	0	0	0	0	0	0	0	0	0	0	0	0	0	0	0	0	0	0	0	0	0	0	0	0	0	0	0
'VISpl_lh'	0	0	0	0	0	0	0	0	0	0	0	0	0	0	0	0	0	0	0	0	0	0	0	0	0	0	0	0	0	0	0	0	0	0	0	0	0	0	0	0	0	0	0	0	0	0	0	0	0
'VISli_lh'	0	0	0	0	0	0	0	0	0	0	0	0	0	0	0	0	0	0	0	0	0	0	0	0	0	0	0	0	0	0	0	0	0	0	0	0	0	0	0	0	0	0	0	0	0	0	0	0	0
'VISpor_lh'	0	0	0	0	0	0	0	0	0	0	0	0	0	0	0	0	0	0	0	0	0	0	0	0	0	0	0	0	0	0	0	0	0	0	0	0	0	0	0	0	0	0	0	0	0	0	0	0	0
'VISrl_lh'	0	0	0	0	0	0	0	0	0	0	0	0	0	0	0	0	0	0	0	0	0	0	0	0	0	0	0	0	0	0	0	0	0	0	0	0	0	0	0	0	0	0	0	0	0	0	0	0	0
'VISa_lh'	0	0	0	0	0	0	0	0	0	0	0	0	0	0	0	0	0	0	0	0	0	0	0	0	0	0	0	0	0	0	0	0	0	0	0	0	0	0	0	0	0	0	0	0	0	0	0	0	0
'VISam_lh'	0	0	0	0	0	0	0	0	0	0	0	0	0	0	0	0	0	0	0	0	0	0	0	0	0	0	0	0	0	0	0	0	0	0	0	0	0	0	0	0	0	0	0	0	0	0	0	0	0
'VISpm_lh'	0	0	0	0	0	0	0	0	0	0	0	0	0	0	0	0	0	0	0	0	0	0	0	0	0	0	0	0	0	0	0	0	0	1	0	0	1	0	0	0	0	0	0	0	0	0	0	0	0
'RSPagl_lh'	0	0	0	0	0	0	0	0	0	0	0	0	0	0	0	0	0	0	0	0	0	0	0	0	0	0	0	0	0	0	0	0	0	0	0	0	0	0	0	0	0	0	0	0	0	0	0	0	0
'RSPd_lh'	0	0	0	0	0	0	0	0	0	0	0	0	0	0	0	0	0	0	0	0	0	0	0	0	0	0	0	0	0	0	0	0	0	0	1	0	0	0	0	0	0	0	0	0	0	0	0	0	0
'RSPv_lh'	0	0	0	0	0	0	0	0	0	0	0	0	0	0	1	0	0	0	0	0	0	0	0	0	0	0	0	0	0	0	0	0	0	0	0	0	0	0	0	1	0	0	0	0	0	0	0	0	0
'AUDd_lh'	0	0	0	0	0	0	0	0	0	0	0	0	0	0	0	0	0	0	0	0	0	0	0	0	1	0	0	0	0	0	0	0	0	0	0	0	0	0	0	0	0	0	0	0	0	0	0	0	0
'AUDp_lh'	0	0	0	0	0	0	0	0	0	0	0	0	0	0	0	0	0	0	0	0	0	0	0	0	0	0	0	0	1	0	0	0	0	0	0	0	0	0	0	0	0	0	0	0	0	0	0	0	0
'AUDpo_lh'	0	0	0	0	0	0	0	0	0	0	0	0	0	0	0	0	0	0	0	0	0	0	0	0	0	0	0	0	0	0	0	0	0	0	0	0	0	0	0	0	0	0	0	0	0	0	0	0	0
'AUDv_lh'	0	0	0	0	0	0	0	0	0	0	0	0	0	0	0	0	0	0	0	0	0	0	0	0	0	0	0	0	0	0	0	0	0	0	0	0	0	0	0	0	0	0	0	0	0	0	0	0	0
[truncated: 37 more columns]

## Sheet: Fig 2B - GC
	'FRP_rh'	'ACAd_rh'	'ACAv_rh'	'PL_rh'	'ILA_rh'	'ORBl_rh'	'ORBm_rh'	'ORBvl_rh'	'AId_rh'	'AIv_rh'	'AIp_rh'	'GU_rh'	'VISC_rh'	'TEa_rh'	'PERI_rh'	'ECT_rh'	'SSs_rh'	'SSp-bfd_rh'	'SSp-tr_rh'	'SSp-ll_rh'	'SSp-ul_rh'	'SSp-un_rh'	'SSp-n_rh'	'SSp-m_rh'	'MOp_rh'	'MOs_rh'	'VISal_rh'	'VISl_rh'	'VISp_rh'	'VISpl_rh'	'VISli_rh'	'VISpor_rh'	'VISrl_rh'	'VISa_rh'	'VISam_rh'	'VISpm_rh'	'RSPagl_rh'	'RSPd_rh'	'RSPv_rh'	'AUDd_rh'	'AUDp_rh'	'AUDpo_rh'	'AUDv_rh'	'FRP_lh'	'ACAd_lh'	'ACAv_lh'	'PL_lh'	'ILA_lh'	'ORBl_lh'
'FRP_rh'	0	0	0	0	0	0	0	0	0	0	0	0	0	0	0	0	0	0	0	0	0	0	0	0	0	0	0	0	0	0	0	0	0	0	0	0	0	0	0	0	0	0	0	0	0	0	0	0	0
'ACAd_rh'	0	0	1	0	0	0	0	0	0	0	0	0	0	0	0	0	0	0	0	0	0	0	0	0	0	1	0	0	0	0	0	0	0	0	0	0	0	0	0	0	0	0	0	0	0	0	0	0	0
'ACAv_rh'	0	1	0	0	0	0	0	0	0	0	0	0	0	0	0	0	0	0	0	0	0	0	0	0	0	0	0	0	0	0	0	0	0	0	0	0	0	0	0	0	0	0	0	0	0	0	0	0	0
'PL_rh'	0	0	0	0	0	0	0	0	0	0	0	0	0	0	0	0	0	0	0	0	0	0	0	0	0	0	0	0	0	0	0	0	0	0	0	0	0	0	0	0	0	0	0	0	0	0	0	0	0
'ILA_rh'	0	0	0	0	0	0	0	0	0	0	0	0	0	0	0	0	0	0	0	0	0	0	0	0	0	0	0	0	0	0	0	0	0	0	0	0	0	0	0	0	0	0	0	0	0	0	0	0	0
'ORBl_rh'	0	0	0	0	0	0	0	0	0	0	0	0	0	0	0	0	0	0	0	0	0	0	0	0	0	0	0	0	0	0	0	0	0	0	0	0	0	0	0	0	0	0	0	0	0	0	0	0	0
'ORBm_rh'	0	0	0	0	0	0	0	1	0	0	0	0	0	0	0	0	0	0	0	0	0	0	0	0	0	0	0	0	0	0	0	0	0	0	0	0	0	0	0	0	0	0	0	0	0	0	0	0	0
'ORBvl_rh'	0	0	0	0	0	0	1	0	0	0	0	0	0	0	0	0	0	0	0	0	0	0	0	0	0	0	0	0	0	0	0	0	0	0	0	0	0	0	0	0	0	0	0	0	0	0	0	0	0
'AId_rh'	0	0	0	0	0	0	0	0	0	1	0	0	0	0	0	0	0	0	0	0	0	0	0	0	0	0	0	0	0	0	0	0	0	0	0	0	0	0	0	0	0	0	0	0	0	0	0	0	0
'AIv_rh'	0	0	0	0	0	0	0	0	1	0	0	0	0	0	0	0	0	0	0	0	0	0	0	0	0	0	0	0	0	0	0	0	0	0	0	0	0	0	0	0	0	0	0	0	0	0	0	0	0
'AIp_rh'	0	0	0	0	0	0	0	0	0	0	0	0	1	0	0	0	0	0	0	0	0	0	0	0	0	0	0	0	0	0	0	0	0	0	0	0	0	0	0	0	0	0	0	0	0	0	0	0	0
'GU_rh'	0	0	0	0	0	0	0	0	0	0	0	0	0	0	0	0	0	0	0	0	0	0	0	0	0	0	0	0	0	0	0	0	0	0	0	0	0	0	0	0	0	0	0	0	0	0	0	0	0
'VISC_rh'	0	0	0	0	0	0	0	0	0	0	1	0	0	0	0	0	0	0	0	0	0	0	0	0	0	0	0	0	0	0	0	0	0	0	0	0	0	0	0	0	0	0	0	0	0	0	0	0	0
'TEa_rh'	0	0	0	0	0	0	0	0	0	0	0	0	0	0	0	1	0	0	0	0	0	0	0	0	0	0	0	0	0	0	0	0	0	0	0	0	0	0	0	0	0	0	1	0	0	0	0	0	0
'PERI_rh'	0	0	0	0	0	0	0	0	0	0	0	0	0	0	0	1	0	0	0	0	0	0	0	0	0	0	0	0	0	0	0	0	0	0	0	0	0	0	0	0	0	0	0	0	0	0	0	0	0
'ECT_rh'	0	0	0	0	0	0	0	0	0	0	0	0	0	1	1	0	0	0	0	0	0	0	0	0	0	0	0	0	0	0	0	0	0	0	0	0	0	0	0	0	0	0	0	0	0	0	0	0	0
'SSs_rh'	0	0	0	0	0	0	0	0	0	0	0	0	0	0	0	0	0	0	0	0	0	0	0	0	0	0	0	0	0	0	0	0	0	0	0	0	0	0	0	0	0	0	0	0	0	0	0	0	0
'SSp-bfd_rh'	0	0	0	0	0	0	0	0	0	0	0	0	0	0	0	0	0	0	0	0	0	0	0	0	0	0	0	0	0	0	0	0	0	0	0	0	0	0	0	0	0	0	0	0	0	0	0	0	0
'SSp-tr_rh'	0	0	0	0	0	0	0	0	0	0	0	0	0	0	0	0	0	0	0	0	0	0	0	0	0	0	0	0	0	0	0	0	0	1	0	0	0	0	0	0	0	0	0	0	0	0	0	0	0
'SSp-ll_rh'	0	0	0	0	0	0	0	0	0	0	0	0	0	0	0	0	0	0	0	0	0	0	0	0	0	0	0	0	0	0	0	0	0	0	0	0	0	0	0	0	0	0	0	0	0	0	0	0	0
'SSp-ul_rh'	0	0	0	0	0	0	0	0	0	0	0	0	0	0	0	0	0	0	0	0	0	1	0	0	0	0	0	0	0	0	0	0	0	0	0	0	0	0	0	0	0	0	0	0	0	0	0	0	0
'SSp-un_rh'	0	0	0	0	0	0	0	0	0	0	0	0	0	0	0	0	0	0	0	0	1	0	0	0	0	0	0	0	0	0	0	0	0	0	0	0	0	0	0	0	0	0	0	0	0	0	0	0	0
'SSp-n_rh'	0	0	0	0	0	0	0	0	0	0	0	0	0	0	0	0	0	0	0	0	0	0	0	0	0	0	0	0	0	0	0	0	0	0	0	0	0	0	0	0	0	0	0	0	0	0	0	0	0
'SSp-m_rh'	0	0	0	0	0	0	0	0	0	0	0	0	0	0	0	0	0	0	0	0	0	0	0	0	0	0	0	0	0	0	0	0	0	0	0	0	0	0	0	0	0	0	0	0	0	0	0	0	0
'MOp_rh'	0	0	0	0	0	0	0	0	0	0	0	0	0	0	0	0	0	0	0	0	0	0	0	0	0	1	0	0	0	0	0	0	0	0	0	0	0	0	0	0	0	0	0	0	0	0	0	0	0
'MOs_rh'	0	1	0	0	0	0	0	0	0	0	0	0	0	0	0	0	0	0	0	0	0	0	0	0	1	0	0	0	0	0	0	0	0	0	0	0	0	0	0	0	0	0	0	0	0	0	0	0	0
'VISal_rh'	0	0	0	0	0	0	0	0	0	0	0	0	0	0	0	0	0	0	0	0	0	0	0	0	0	0	0	0	0	0	1	0	0	0	0	0	0	0	0	0	0	1	0	0	0	0	0	0	0
'VISl_rh'	0	0	0	0	0	0	0	0	0	0	0	0	0	0	0	0	0	0	0	0	0	0	0	0	0	0	0	0	0	0	1	0	0	0	0	0	0	0	0	0	0	0	0	0	0	0	0	0	0
'VISp_rh'	0	0	0	0	0	0	0	0	0	0	0	0	0	0	0	0	0	0	0	0	0	0	0	0	0	0	0	0	0	0	0	0	1	0	0	1	0	0	0	0	0	0	0	0	0	0	0	0	0
'VISpl_rh'	0	0	0	0	0	0	0	0	0	0	0	0	0	0	0	0	0	0	0	0	0	0	0	0	0	0	0	0	0	0	0	0	0	0	0	0	0	0	0	0	0	0	0	0	0	0	0	0	0
'VISli_rh'	0	0	0	0	0	0	0	0	0	0	0	0	0	0	0	0	0	0	0	0	0	0	0	0	0	0	1	1	0	0	0	0	0	0	0	0	0	0	0	0	0	0	0	0	0	0	0	0	0
'VISpor_rh'	0	0	0	0	0	0	0	0	0	0	0	0	0	0	0	0	0	0	0	0	0	0	0	0	0	0	0	0	0	0	0	0	0	0	0	0	0	0	0	0	0	0	0	0	0	0	0	0	0
'VISrl_rh'	0	0	0	0	0	0	0	0	0	0	0	0	0	0	0	0	0	0	0	0	0	0	0	0	0	0	0	0	1	0	0	0	0	0	0	0	0	0	0	0	0	0	0	0	0	0	0	0	0
'VISa_rh'	0	0	0	0	0	0	0	0	0	0	0	0	0	0	0	0	0	0	1	0	0	0	0	0	0	0	0	0	0	0	0	0	0	0	1	0	0	0	0	0	0	0	0	0	0	0	0	0	0
'VISam_rh'	0	0	0	0	0	0	0	0	0	0	0	0	0	0	0	0	0	0	0	0	0	0	0	0	0	0	0	0	0	0	0	0	0	1	0	0	1	0	0	0	0	0	0	0	0	0	0	0	0
'VISpm_rh'	0	0	0	0	0	0	0	0	0	0	0	0	0	0	0	0	0	0	0	0	0	0	0	0	0	0	0	0	1	0	0	0	0	0	0	0	0	0	0	0	0	0	0	0	0	0	0	0	0
'RSPagl_rh'	0	0	0	0	0	0	0	0	0	0	0	0	0	0	0	0	0	0	0	0	0	0	0	0	0	0	0	0	0	0	0	0	0	0	1	0	0	1	0	0	0	0	0	0	0	0	0	0	0
'RSPd_rh'	0	0	0	0	0	0	0	0	0	0	0	0	0	0	0	0	0	0	0	0	0	0	0	0	0	0	0	0	0	0	0	0	0	0	0	0	1	0	1	0	0	0	0	0	0	0	0	0	0
'RSPv_rh'	0	0	0	0	0	0	0	0	0	0	0	0	0	0	0	0	0	0	0	0	0	0	0	0	0	0	0	0	0	0	0	0	0	0	0	0	0	1	0	0	0	0	0	0	0	0	0	0	0
'AUDd_rh'	0	0	0	0	0	0	0	0	0	0	0	0	0	0	0	0	0	0	0	0	0	0	0	0	0	0	0	0	0	0	0	0	0	0	0	0	0	0	0	0	1	0	0	0	0	0	0	0	0
'AUDp_rh'	0	0	0	0	0	0	0	0	0	0	0	0	0	0	0	0	0	0	0	0	0	0	0	0	0	0	0	0	0	0	0	0	0	0	0	0	0	0	0	1	0	0	0	0	0	0	0	0	0
'AUDpo_rh'	0	0	0	0	0	0	0	0	0	0	0	0	0	0	0	0	0	0	0	0	0	0	0	0	0	0	1	0	0	0	0	0	0	0	0	0	0	0	0	0	0	0	0	0	0	0	0	0	0
'AUDv_rh'	0	0	0	0	0	0	0	0	0	0	0	0	0	1	0	0	0	0	0	0	0	0	0	0	0	0	0	0	0	0	0	0	0	0	0	0	0	0	0	0	0	0	0	0	0	0	0	0	0
'FRP_lh'	0	0	0	0	0	0	0	0	0	0	0	0	0	0	0	0	0	0	0	0	0	0	0	0	0	0	0	0	0	0	0	0	0	0	0	0	0	0	0	0	0	0	0	0	0	0	0	0	0
'ACAd_lh'	0	0	0	0	0	0	0	0	0	0	0	0	0	0	0	0	0	0	0	0	0	0	0	0	0	0	0	0	0	0	0	0	0	0	0	0	0	0	0	0	0	0	0	0	0	1	0	0	0
'ACAv_lh'	0	0	0	0	0	0	0	0	0	0	0	0	0	0	0	0	0	0	0	0	0	0	0	0	0	0	0	0	0	0	0	0	0	0	0	0	0	0	0	0	0	0	0	0	1	0	0	0	0
'PL_lh'	0	0	0	0	0	0	0	0	0	0	0	0	0	0	0	0	0	0	0	0	0	0	0	0	0	0	0	0	0	0	0	0	0	0	0	0	0	0	0	0	0	0	0	0	0	0	0	0	0
'ILA_lh'	0	0	0	0	0	0	0	0	0	0	0	0	0	0	0	0	0	0	0	0	0	0	0	0	0	0	0	0	0	0	0	0	0	0	0	0	0	0	0	0	0	0	0	0	0	0	0	0	0
'ORBl_lh'	0	0	0	0	0	0	0	0	0	0	0	0	0	0	0	0	0	0	0	0	0	0	0	0	0	0	0	0	0	0	0	0	0	0	0	0	0	0	0	0	0	0	0	0	0	0	0	0	0
'ORBm_lh'	0	0	0	0	0	0	0	0	0	0	0	0	0	0	0	0	0	0	0	0	0	0	0	0	0	0	0	0	0	0	0	0	0	0	0	0	0	0	0	0	0	0	0	0	0	0	0	0	0
'ORBvl_lh'	0	0	0	0	0	0	0	0	0	0	0	0	0	0	0	0	0	0	0	0	0	0	0	0	0	0	0	0	0	0	0	0	0	0	0	0	0	0	0	0	0	0	0	0	0	0	0	0	0
'AId_lh'	0	0	0	0	0	0	0	0	0	0	0	0	0	0	0	0	0	0	0	0	0	0	0	0	0	0	0	0	0	0	0	0	0	0	0	0	0	0	0	0	0	0	0	0	0	0	0	0	0
'AIv_lh'	0	0	0	0	0	0	0	0	0	0	0	0	0	0	0	0	0	0	0	0	0	0	0	0	0	0	0	0	0	0	0	0	0	0	0	0	0	0	0	0	0	0	0	0	0	0	0	0	0
'AIp_lh'	0	0	0	0	0	0	0	0	0	0	0	0	0	0	0	0	0	0	0	0	0	0	0	0	0	0	0	0	0	0	0	0	0	0	0	0	0	0	0	0	0	0	0	0	0	0	0	0	0
'GU_lh'	0	0	0	0	0	0	0	0	0	0	0	0	0	0	0	0	0	0	0	0	0	0	0	0	0	0	0	0	0	0	0	0	0	0	0	0	0	0	0	0	0	0	0	0	0	0	0	0	0
'VISC_lh'	0	0	0	0	0	0	0	0	0	0	0	0	0	0	0	0	0	0	0	0	0	0	0	0	0	0	0	0	0	0	0	0	0	0	0	0	0	0	0	0	0	0	0	0	0	0	0	0	0
'TEa_lh'	0	0	0	0	0	0	0	0	0	0	0	0	0	0	0	0	0	0	0	0	0	0	0	0	0	0	0	0	0	0	0	0	0	0	0	0	0	0	0	0	0	0	0	0	0	0	0	0	0
'PERI_lh'	0	0	0	0	0	0	0	0	0	0	0	0	0	0	0	0	0	0	0	0	0	0	0	0	0	0	0	0	0	0	0	0	0	0	0	0	0	0	0	0	0	0	0	0	0	0	0	0	0
'ECT_lh'	0	0	0	0	0	0	0	0	0	0	0	0	0	0	0	0	0	0	0	0	0	0	0	0	0	0	0	0	0	0	0	0	0	0	0	0	0	0	0	0	0	0	0	0	0	0	0	0	0
'SSs_lh'	0	0	0	0	0	0	0	0	0	0	0	0	0	0	0	0	0	0	0	0	0	0	0	0	0	0	0	0	0	0	0	0	0	0	0	0	0	0	0	0	0	0	0	0	0	0	0	0	0
'SSp-bfd_lh'	0	0	0	0	0	0	0	0	0	0	0	0	0	0	0	0	0	0	0	0	0	0	0	0	0	0	0	0	0	0	0	0	0	0	0	0	0	0	0	0	0	0	0	0	0	0	0	0	0
'SSp-tr_lh'	0	0	0	0	0	0	0	0	0	0	0	0	0	0	0	0	0	0	0	0	0	0	0	0	0	0	0	0	0	0	0	0	0	0	0	0	0	0	0	0	0	0	0	0	0	0	0	0	0
'SSp-ll_lh'	0	0	0	0	0	0	0	0	0	0	0	0	0	0	0	0	0	0	0	0	0	0	0	0	0	0	0	0	0	0	0	0	0	0	0	0	0	0	0	0	0	0	0	0	0	0	0	0	0
'SSp-ul_lh'	0	0	0	0	0	0	0	0	0	0	0	0	0	0	0	0	0	0	0	0	0	0	0	0	0	0	0	0	0	0	0	0	0	0	0	0	0	0	0	0	0	0	0	0	0	0	0	0	0
'SSp-un_lh'	0	0	0	0	0	0	0	0	0	0	0	0	0	0	0	0	0	0	0	0	0	0	0	0	0	0	0	0	0	0	0	0	0	0	0	0	0	0	0	0	0	0	0	0	0	0	0	0	0
'SSp-n_lh'	0	0	0	0	0	0	0	0	0	0	0	0	0	0	0	0	0	0	0	0	0	0	0	0	0	0	0	0	0	0	0	0	0	0	0	0	0	0	0	0	0	0	0	0	0	0	0	0	0
'SSp-m_lh'	0	0	0	0	0	0	0	0	0	0	0	0	0	0	0	0	0	0	0	0	0	0	0	0	0	0	0	0	0	0	0	0	0	0	0	0	0	0	0	0	0	0	0	0	0	0	0	0	0
'MOp_lh'	0	0	0	0	0	0	0	0	0	0	0	0	0	0	0	0	0	0	0	0	0	0	0	0	0	0	0	0	0	0	0	0	0	0	0	0	0	0	0	0	0	0	0	0	0	0	0	0	0
'MOs_lh'	0	0	0	0	0	0	0	0	0	0	0	0	0	0	0	0	0	0	0	0	0	0	0	0	0	0	0	0	0	0	0	0	0	0	0	0	0	0	0	0	0	0	0	0	1	0	0	0	0
'VISal_lh'	0	0	0	0	0	0	0	0	0	0	0	0	0	0	0	0	0	0	0	0	0	0	0	0	0	0	0	0	0	0	0	0	0	0	0	0	0	0	0	0	0	0	0	0	0	0	0	0	0
'VISl_lh'	0	0	0	0	0	0	0	0	0	0	0	0	0	0	0	0	0	0	0	0	0	0	0	0	0	0	0	0	0	0	0	0	0	0	0	0	0	0	0	0	0	0	0	0	0	0	0	0	0
'VISp_lh'	0	0	0	0	0	0	0	0	0	0	0	0	0	0	0	0	0	0	0	0	0	0	0	0	0	0	0	0	0	0	0	0	0	0	0	0	0	0	0	0	0	0	0	0	0	0	0	0	0
'VISpl_lh'	0	0	0	0	0	0	0	0	0	0	0	0	0	0	0	0	0	0	0	0	0	0	0	0	0	0	0	0	0	0	0	0	0	0	0	0	0	0	0	0	0	0	0	0	0	0	0	0	0
'VISli_lh'	0	0	0	0	0	0	0	0	0	0	0	0	0	0	0	0	0	0	0	0	0	0	0	0	0	0	0	0	0	0	0	0	0	0	0	0	0	0	0	0	0	0	0	0	0	0	0	0	0
'VISpor_lh'	0	0	0	0	0	0	0	0	0	0	0	0	0	0	0	0	0	0	0	0	0	0	0	0	0	0	0	0	0	0	0	0	0	0	0	0	0	0	0	0	0	0	0	0	0	0	0	0	0
'VISrl_lh'	0	0	0	0	0	0	0	0	0	0	0	0	0	0	0	0	0	0	0	0	0	0	0	0	0	0	0	0	0	0	0	0	0	0	0	0	0	0	0	0	0	0	0	0	0	0	0	0	0
'VISa_lh'	0	0	0	0	0	0	0	0	0	0	0	0	0	0	0	0	0	0	0	0	0	0	0	0	0	0	0	0	0	0	0	0	0	0	0	0	0	0	0	0	0	0	0	0	0	0	0	0	0
'VISam_lh'	0	0	0	0	0	0	0	0	0	0	0	0	0	0	0	0	0	0	0	0	0	0	0	0	0	0	0	0	0	0	0	0	0	0	0	0	0	0	0	0	0	0	0	0	0	0	0	0	0
'VISpm_lh'	0	0	0	0	0	0	0	0	0	0	0	0	0	0	0	0	0	0	0	0	0	0	0	0	0	0	0	0	0	0	0	0	0	0	0	0	0	0	0	0	0	0	0	0	0	0	0	0	0
'RSPagl_lh'	0	0	0	0	0	0	0	0	0	0	0	0	0	0	0	0	0	0	0	0	0	0	0	0	0	0	0	0	0	0	0	0	0	0	0	0	0	0	0	0	0	0	0	0	0	0	0	0	0
'RSPd_lh'	0	0	0	0	0	0	0	0	0	0	0	0	0	0	0	0	0	0	0	0	0	0	0	0	0	0	0	0	0	0	0	0	0	0	0	0	0	0	0	0	0	0	0	0	0	0	0	0	0
'RSPv_lh'	0	0	0	0	0	0	0	0	0	0	0	0	0	0	0	0	0	0	0	0	0	0	0	0	0	0	0	0	0	0	0	0	0	0	0	0	0	0	0	0	0	0	0	0	0	0	0	0	0
'AUDd_lh'	0	0	0	0	0	0	0	0	0	0	0	0	0	0	0	0	0	0	0	0	0	0	0	0	0	0	0	0	0	0	0	0	0	0	0	0	0	0	0	0	0	0	0	0	0	0	0	0	0
'AUDp_lh'	0	0	0	0	0	0	0	0	0	0	0	0	0	0	0	0	0	0	0	0	0	0	0	0	0	0	0	0	0	0	0	0	0	0	0	0	0	0	0	0	0	0	0	0	0	0	0	0	0
'AUDpo_lh'	0	0	0	0	0	0	0	0	0	0	0	0	0	0	0	0	0	0	0	0	0	0	0	0	0	0	0	0	0	0	0	0	0	0	0	0	0	0	0	0	0	0	0	0	0	0	0	0	0
'AUDv_lh'	0	0	0	0	0	0	0	0	0	0	0	0	0	0	0	0	0	0	0	0	0	0	0	0	0	0	0	0	0	0	0	0	0	0	0	0	0	0	0	0	0	0	0	0	0	0	0	0	0
[truncated: 37 more columns]

## Sheet: Fig 2B - modules
DP:
		prefrontal	lateral	somatomotor	visual	medial	auditory
	prefrontal	0	0.0117188	0.003125	0	0	0
	lateral	0.0117188	0	0.0125	0.00892857	0.0104167	0
	somatomotor	0.003125	0.0125	0.01	0.00357143	0.0125	0.0125
	visual	0	0.00892857	0.00357143	0	0.0238095	0.0357143
	medial	0	0.0104167	0.0125	0.0238095	0.0416667	0.0625
	auditory	0	0	0.0125	0.0357143	0.0625	0
GC:
		prefrontal	lateral	somatomotor	visual	medial	auditory
	prefrontal	0.03125	0	0.00625	0	0	0
	lateral	0	0.0546875	0	0	0	0.015625
	somatomotor	0.00625	0	0.02	0	0.00833333	0
	visual	0	0	0	0.0510204	0.0119048	0.00892857
	medial	0	0	0.00833333	0.0119048	0.0833333	0
	auditory	0	0.015625	0	0.00892857	0	0.0625

## Sheet: Fig 3A
ASSOCIATION:	Ey112	Ey113	Ey114	Ey117	Ey119	Ey143	Ey145	Ey146	Ey153	Ey154	Ey156	Ey157	Ey158	Ey159	Ey160	Ey161
Ey112	1.18697	1.03549	1.17062	1.07696	1.14273	0.956296	0.913764	1.067	1.03275	0.953589	1.20681	1.00187	0.947835	1.13255	0.841367	1.1406
Ey113	1.05817	1.2808	1.15383	1.18118	1.04925	1.10014	1.06386	1.12729	0.948567	1.15105	1.08557	1.04103	1.16255	1.09398	1.0214	1.19379
Ey114	1.11639	1.17007	1.22257	1.08272	1.17717	1.0853	1.03341	1.07219	0.95903	1.03711	1.12398	0.962128	1.02695	1.15837	0.90677	1.12513
Ey117	1.12908	1.03444	1.02732	1.2159	1.04717	1.20425	1.20155	1.09693	1.0527	1.18752	1.1549	1.09738	1.21765	1.16656	1.11105	1.19566
Ey119	1.13568	0.976876	1.10997	1.17208	1.05859	1.1382	1.05981	1.13606	1.0625	1.11462	1.18368	1.01613	1.13201	1.19642	1.01081	1.20352
Ey143	1.06202	0.970543	1.00815	1.12011	0.951514	1.44774	1.35469	1.04833	0.979927	1.25813	1.00158	0.925397	1.35879	1.05966	1.15331	1.17529
Ey145	1.08961	1.08582	1.04901	1.12614	1.02686	1.1276	1.18058	1.04269	0.904725	1.10832	1.07565	0.931501	1.15102	1.1115	0.931401	1.11929
Ey146	1.05774	1.01912	0.984828	1.08876	1.00481	1.22956	1.14142	1.06798	1.03335	1.15393	1.10064	1.02788	1.17962	1.08697	1.03212	1.15786
Ey153	1.0899	0.876935	0.994398	1.0863	1.02372	0.945124	0.918749	1.0431	1.05492	0.9657	1.11545	0.910108	0.990831	1.0299	0.941384	1.05069
Ey154	1.06487	0.993199	0.993159	1.21424	0.927444	1.19581	1.23261	1.09448	0.943977	1.28735	1.03448	0.89204	1.31582	1.11456	1.16873	1.15883
Ey156	1.07567	1.01426	1.01071	1.0244	1.05505	1.00566	0.91721	1.02839	1.05468	0.962008	1.27256	1.18702	0.994939	1.07686	0.880526	1.08218
Ey157	1.01088	0.962548	0.837063	0.972689	0.916907	0.922799	0.926024	0.985765	1.00272	0.967423	1.01037	1.20075	0.96077	0.888769	0.90844	0.963499
Ey158	1.05154	0.907681	0.962755	1.16039	0.957425	1.23525	1.27447	1.05868	0.966974	1.22122	1.0262	0.872706	1.47188	1.1389	1.19599	1.14487
Ey159	1.06031	0.943035	1.00373	1.12252	1.00453	1.16063	1.14436	1.0225	1.02846	1.12103	1.05959	0.95128	1.21967	1.12011	1.07544	1.08834
Ey160	0.955967	0.910313	0.835484	1.0455	0.815025	1.03753	1.04796	0.990471	0.943671	1.13103	0.941086	0.975005	1.14685	0.901853	1.11527	1.04671
Ey161	1.14939	1.07875	1.01478	1.17659	1.02634	1.17298	1.1525	1.12644	1.02553	1.23769	1.08949	1.02869	1.26929	1.09959	1.14003	1.28834
SENSORY:	Ey112	Ey113	Ey114	Ey117	Ey119	Ey143	Ey145	Ey146	Ey153	Ey154	Ey156	Ey157	Ey158	Ey159	Ey160	Ey161
Ey112	1.18826	1.02198	0.995669	1.12115	1.13886	1.15348	1.14233	1.07734	0.972823	1.10391	1.19384	0.943659	1.13188	1.17481	0.950153	1.02063
Ey113	1.03843	1.1686	1.00875	1.05777	1.05784	1.02166	1.08015	0.995858	0.883423	1.10938	0.97031	0.952319	1.1547	1.02569	0.965977	0.980368
Ey114	1.01342	1.03145	1.36362	1.15802	0.967457	0.925958	0.983849	1.00146	0.847946	1.03202	0.864838	0.835457	0.952129	0.924443	0.865351	1.00664
Ey117	1.11271	1.02476	1.04358	1.25219	1.05934	1.06293	1.1444	1.04178	0.934324	1.14828	1.0754	0.917187	1.03874	1.04953	0.913277	1.03132
Ey119	1.11461	1.0358	0.965712	1.11438	1.12872	1.12368	1.18722	1.04937	0.921664	1.12152	1.08801	0.830092	1.22898	1.09924	0.93401	1.0161
Ey143	1.05121	0.94124	0.990579	1.03389	1.01547	1.323	1.38826	1.06613	0.924021	1.10833	1.07842	0.846126	1.2309	1.14939	0.977966	1.00403
Ey145	1.05615	0.989796	0.827595	0.957547	0.96843	1.18191	1.20631	0.965675	0.969382	1.03751	1.10917	0.805197	1.23765	1.06766	0.93283	0.947091
Ey146	1.0492	1.01946	1.01536	1.0101	1.1175	1.08527	1.04395	1.01841	0.915734	1.0631	0.980311	0.94118	1.19397	1.1043	0.895254	0.925517
Ey153	1.00423	0.884998	0.818388	0.905043	0.88252	0.919491	0.907624	0.848394	0.986424	0.912543	0.935679	0.966313	0.912466	1.05118	0.896449	0.794505
Ey154	1.07926	1.02905	0.931421	1.08566	1.02026	1.15704	1.23304	0.916522	0.914706	1.1267	1.09178	0.856414	1.24531	1.16462	1.01358	1.02525
Ey156	1.11388	1.05163	0.942681	1.09338	1.11024	1.15678	1.14527	1.09423	0.967259	1.04144	1.36487	0.846213	1.20006	1.09265	0.877139	1.08156
Ey157	1.01939	1.0316	0.926966	0.998027	1.01303	0.994184	1.00257	0.96035	0.97631	1.00539	0.988902	1.20869	0.988	1.01459	0.931009	0.849291
Ey158	1.07489	0.978286	0.97932	1.09618	1.05798	1.16622	1.28125	0.987491	0.972024	1.10436	1.14302	0.851533	1.30999	1.23092	0.993183	1.00771
Ey159	1.01152	0.867001	0.870313	0.95602	0.952788	1.02745	1.08876	0.873554	0.99144	0.990983	1.02873	0.999258	1.06633	1.26542	0.957532	0.787708
Ey160	0.981032	0.953384	0.832988	0.979732	0.947453	1.10753	1.09972	0.925374	0.86749	0.978723	1.00762	0.823617	1.12135	1.1011	1.11261	0.970506
Ey161	1.00949	1.09635	0.88975	1.01465	0.99829	1.05865	1.03	0.906323	0.842056	1.02942	0.961959	0.651809	1.0623	0.939942	0.890221	1.22871

## Sheet: Fig 3B-D
	ALL group	ASSOCIATION group	SENSORY group		ALL individual	ASSOCIATION individual	SENSORY individual		ALL rel effect	ASSOCIATION rel effect	SENSORY rel effect		ALL ID rate 1	ALL ID rate 2	ASSOCIATION ID rate 1	ASSOCIATION ID rate 2	SENSORY ID rate 1	SENSORY ID rate 2
Ey112	0.903377	1.05758	1.0624		1.02421	1.18697	1.18826		0.117972	0.109005	0.105918		0.6875	0.625	0.625	0.5	0.6875	0.5
Ey113	0.887039	1.04702	1.00865		1.09737	1.2808	1.1686		0.191665	0.182525	0.136877
Ey114	0.877281	1.03975	0.948317		1.15974	1.22257	1.36362		0.243553	0.149535	0.304559
Ey117	0.951491	1.11916	1.0393		1.09525	1.2159	1.25219		0.131256	0.0795653	0.170009
Ey119	0.916858	1.05914	1.03793		0.977609	1.05859	1.12872		0.0621426	-0.000522779	0.0804378
Ey143	0.961539	1.09815	1.06494		1.241	1.44774	1.323		0.225189	0.241471	0.195054
Ey145	0.944332	1.07545	1.0604		1.10888	1.18058	1.20631		0.148392	0.0890503	0.120955
Ey146	0.899997	1.07463	1.00234		0.905355	1.06798	1.01841		0.00591767	-0.00622625	0.0157879
Ey153	0.839515	0.997395	0.918014		0.87975	1.05492	0.986424		0.0457343	0.0545268	0.0693519
Ey154	0.938509	1.09715	1.05169		1.03151	1.28735	1.1267		0.0901615	0.147741	0.0665731
Ey156	0.912446	1.05263	1.04441		1.20749	1.27256	1.36487		0.244346	0.172818	0.234789
Ey157	0.801143	0.968561	0.925533		1.04312	1.20075	1.20869		0.231973	0.193368	0.234266
Ey158	0.962482	1.10832	1.08964		1.26542	1.47188	1.30999		0.239399	0.247004	0.168207
Ey159	0.927133	1.0754	1.02198		1.08655	1.12011	1.26542		0.146719	0.0399169	0.192375
Ey160	0.848992	1.00144	0.956385		0.98886	1.11527	1.11261		0.141444	0.102065	0.140416
Ey161	0.886979	1.12114	0.960981		1.11807	1.28834	1.22871		0.206688	0.129773	0.217897
average	0.903695	1.06206	1.01206		1.07689	1.21702	1.20328		0.154534	0.120726	0.153342

## Sheet: Fig 4 A-B
	Day 1				Day 2
Mouse	1	2	3	4	5	6	7	8		average duration		predicted duration
Ey112	268	152	193	242	276	261	266	243		237.625		201.152
Ey113	146	246	237	283	284	273	272	282		252.875		202.71
Ey114	130	270	240	163	207	257	250	251		221		249.563
Ey117	143	267	325	300	325	356	219	360		286.875		221.281
Ey119	247	259	279	291	288	348	360	360		304		210.322
Ey143	37	80	153	172	205	207	217	208		159.875		147.798
Ey144	74	177	145	133	131	172	193	260		160.625		168.293
Ey145	95	117	100	110	158	161	169	201		138.875		180.719
Ey146	92	102	133	167	107	198	182	177		144.75		185.424
Ey153	91	112	107	173	160	150	181	160		141.75		171.535
Ey154	86	94	81	113	102	128	132	109		105.625		186.397
Ey155	48	72	83	94	137	102	134	168		104.75		153.127
Ey156	68	121	140	192	141	190	219	229		162.5		221.901
Ey157	38	106	134	160	230	290	259	283		187.5		147.79
Ey158	136	167	252	259	251	245	139	239		211		146.302
Ey159	1	72	99	136	116	141	139	173		109.625		173.312
Ey160	130	87	100	125	230	230	216	256		171.75		173.305
Ey161	117	200	166	166	266	227	231	301		209.25		202.248

## Sheet: Fig 4C circle plot pos
	'FRP_rh'	'ACAd_rh'	'ACAv_rh'	'PL_rh'	'ILA_rh'	'ORBl_rh'	'ORBm_rh'	'ORBvl_rh'	'AId_rh'	'AIv_rh'	'AIp_rh'	'GU_rh'	'VISC_rh'	'TEa_rh'	'PERI_rh'	'ECT_rh'	'SSs_rh'	'SSp-bfd_rh'	'SSp-tr_rh'	'SSp-ll_rh'	'SSp-ul_rh'	'SSp-un_rh'	'SSp-n_rh'	'SSp-m_rh'	'MOp_rh'	'MOs_rh'	'VISal_rh'	'VISl_rh'	'VISp_rh'	'VISpl_rh'	'VISli_rh'	'VISpor_rh'	'VISrl_rh'	'VISa_rh'	'VISam_rh'	'VISpm_rh'	'RSPagl_rh'	'RSPd_rh'	'RSPv_rh'	'AUDd_rh'	'AUDp_rh'	'AUDpo_rh'	'AUDv_rh'	'FRP_lh'	'ACAd_lh'	'ACAv_lh'	'PL_lh'	'ILA_lh'	'ORBl_lh'
'FRP_rh'	0	0	0	0	0	0	0	0	0	0	0	0	0	0	0	0	0	0	0	0	0	0	0	0	0	0	0	0	0	0	0	0	0	0	0	0	0	0	0	0	0	0	0	0	0	0	0	0	1
'ACAd_rh'	0	0	0	0	0	0	0	0	0	0	0	0	0	0	0	0	0	0	0	0	0	0	0	0	0	0	0	0	0	0	0	0	0	0	0	0	0	0	0	0	0	0	0	0	0	0	0	0	0
'ACAv_rh'	0	0	0	0	0	0	0	0	0	0	0	0	0	0	0	0	0	0	0	0	0	0	0	0	0	0	0	0	0	0	0	0	0	0	0	0	0	0	0	0	0	0	0	0	0	0	0	0	0
'PL_rh'	0	0	0	0	0	0	0	0	0	0	0	0	0	0	0	0	0	0	0	0	0	0	0	0	0	0	0	0	0	0	0	0	0	0	0	0	0	0	0	0	0	0	0	0	0	0	0	0	0
'ILA_rh'	0	0	0	0	0	0	0	0	0	0	0	0	0	0	0	0	0	0	0	0	0	0	0	0	0	0	0	0	0	0	0	0	1	0	0	0	0	0	0	0	0	0	0	0	0	0	0	0	0
'ORBl_rh'	0	0	0	0	0	0	0	0	0	0	0	0	0	0	0	0	0	0	0	0	0	0	0	0	0	0	0	0	0	0	0	0	0	0	0	0	0	0	0	0	0	0	0	0	0	0	0	0	0
'ORBm_rh'	0	0	0	0	0	0	0	0	0	0	0	0	0	0	0	0	0	0	0	0	0	0	0	0	0	0	0	0	0	1	0	0	0	0	0	0	0	0	0	0	0	0	0	0	0	0	0	0	0
'ORBvl_rh'	0	0	0	0	0	0	0	0	0	0	0	0	0	0	0	0	0	0	0	0	0	0	0	0	0	0	0	0	0	0	0	0	0	0	0	0	0	0	0	0	0	0	0	0	0	0	0	0	0
'AId_rh'	0	0	0	0	0	0	0	0	0	0	0	0	0	0	0	0	0	0	0	0	0	0	0	0	0	0	0	0	0	0	0	0	0	0	0	0	0	0	0	0	0	0	0	0	0	0	0	0	0
'AIv_rh'	0	0	0	0	0	0	0	0	0	0	0	0	0	0	0	0	0	0	0	0	0	0	0	0	0	0	0	0	0	0	0	0	0	0	0	0	0	0	0	0	0	0	0	0	0	0	0	0	0
'AIp_rh'	0	0	0	0	0	0	0	0	0	0	0	0	0	0	1	0	0	0	0	0	0	0	0	0	0	0	0	0	0	0	0	0	0	0	0	0	0	0	0	0	0	0	0	0	0	0	0	0	0
'GU_rh'	0	0	0	0	0	0	0	0	0	0	0	0	0	0	0	0	0	0	0	0	0	0	0	0	0	0	0	0	0	0	0	0	0	0	0	0	0	0	0	0	0	0	0	0	0	0	0	0	0
'VISC_rh'	0	0	0	0	0	0	0	0	0	0	0	0	0	0	1	0	0	0	0	0	0	0	0	0	0	0	0	0	0	0	0	0	0	0	0	0	0	0	0	0	0	0	0	0	0	0	0	0	0
'TEa_rh'	0	0	0	0	0	0	0	0	0	0	0	0	0	0	0	0	0	1	0	0	0	0	0	0	0	0	0	0	0	1	1	0	0	0	0	0	0	0	0	0	0	0	0	0	0	0	0	0	0
'PERI_rh'	0	0	0	0	0	0	0	0	0	0	1	0	1	0	0	1	0	0	0	0	0	0	0	0	0	0	0	0	0	0	0	0	0	0	0	0	0	0	0	0	0	0	0	0	0	0	0	0	0
'ECT_rh'	0	0	0	0	0	0	0	0	0	0	0	0	0	0	1	0	0	0	0	0	0	0	0	0	0	0	0	0	0	0	0	0	0	0	0	0	0	0	0	0	0	0	0	0	0	0	0	0	0
'SSs_rh'	0	0	0	0	0	0	0	0	0	0	0	0	0	0	0	0	0	0	0	0	0	0	0	0	0	0	0	1	0	0	1	0	0	0	0	0	0	0	0	0	0	0	0	0	0	0	0	0	0
'SSp-bfd_rh'	0	0	0	0	0	0	0	0	0	0	0	0	0	1	0	0	0	0	0	0	0	0	0	0	0	0	0	0	0	0	0	0	0	0	0	0	0	0	0	0	0	0	0	0	0	0	0	0	0
'SSp-tr_rh'	0	0	0	0	0	0	0	0	0	0	0	0	0	0	0	0	0	0	0	0	0	0	0	0	0	0	0	0	0	0	0	0	0	0	0	0	0	0	0	0	0	0	0	0	0	0	0	0	0
'SSp-ll_rh'	0	0	0	0	0	0	0	0	0	0	0	0	0	0	0	0	0	0	0	0	0	0	0	0	0	0	0	0	0	0	0	0	0	0	0	0	0	0	0	0	0	0	0	0	0	0	0	0	0
'SSp-ul_rh'	0	0	0	0	0	0	0	0	0	0	0	0	0	0	0	0	0	0	0	0	0	0	0	0	0	0	0	1	0	0	1	0	0	0	0	0	0	0	0	0	0	0	0	0	0	0	0	0	0
'SSp-un_rh'	0	0	0	0	0	0	0	0	0	0	0	0	0	0	0	0	0	0	0	0	0	0	0	0	0	0	0	1	0	1	1	1	0	0	0	0	0	0	0	0	0	1	0	0	0	0	0	0	0
'SSp-n_rh'	0	0	0	0	0	0	0	0	0	0	0	0	0	0	0	0	0	0	0	0	0	0	0	0	0	0	0	0	0	0	0	0	0	0	0	0	0	0	0	0	0	0	0	0	0	0	0	0	0
'SSp-m_rh'	0	0	0	0	0	0	0	0	0	0	0	0	0	0	0	0	0	0	0	0	0	0	0	0	0	0	0	0	0	0	0	0	0	0	0	0	0	0	0	0	0	0	0	0	0	0	0	0	0
'MOp_rh'	0	0	0	0	0	0	0	0	0	0	0	0	0	0	0	0	0	0	0	0	0	0	0	0	0	0	0	0	0	0	0	0	0	0	0	0	0	0	0	0	0	0	0	0	0	0	0	0	0
'MOs_rh'	0	0	0	0	0	0	0	0	0	0	0	0	0	0	0	0	0	0	0	0	0	0	0	0	0	0	0	1	0	0	0	0	0	0	0	0	0	0	0	0	0	0	0	0	0	0	0	0	0
'VISal_rh'	0	0	0	0	0	0	0	0	0	0	0	0	0	0	0	0	0	0	0	0	0	0	0	0	0	0	0	0	0	0	0	0	0	0	0	0	0	0	0	0	0	0	0	0	0	0	0	0	0
'VISl_rh'	0	0	0	0	0	0	0	0	0	0	0	0	0	0	0	0	1	0	0	0	1	1	0	0	0	1	0	0	0	0	0	0	0	0	0	0	0	0	0	0	1	1	1	0	0	0	0	0	0
'VISp_rh'	0	0	0	0	0	0	0	0	0	0	0	0	0	0	0	0	0	0	0	0	0	0	0	0	0	0	0	0	0	0	0	0	0	0	0	0	0	0	0	0	0	1	1	0	0	0	0	0	0
'VISpl_rh'	0	0	0	0	0	0	1	0	0	0	0	0	0	1	0	0	0	0	0	0	0	1	0	0	0	0	0	0	0	0	0	0	0	0	0	0	0	0	0	0	0	1	0	0	0	0	0	0	0
'VISli_rh'	0	0	0	0	0	0	0	0	0	0	0	0	0	1	0	0	1	0	0	0	1	1	0	0	0	0	0	0	0	0	0	0	0	0	0	0	0	0	0	0	0	0	1	0	0	0	0	0	0
'VISpor_rh'	0	0	0	0	0	0	0	0	0	0	0	0	0	0	0	0	0	0	0	0	0	1	0	0	0	0	0	0	0	0	0	0	0	0	0	0	0	0	0	0	0	0	1	0	0	0	0	0	0
'VISrl_rh'	0	0	0	0	1	0	0	0	0	0	0	0	0	0	0	0	0	0	0	0	0	0	0	0	0	0	0	0	0	0	0	0	0	0	0	0	0	0	0	0	0	0	0	0	0	0	0	0	0
'VISa_rh'	0	0	0	0	0	0	0	0	0	0	0	0	0	0	0	0	0	0	0	0	0	0	0	0	0	0	0	0	0	0	0	0	0	0	0	0	0	0	0	0	0	1	0	0	0	0	0	0	0
'VISam_rh'	0	0	0	0	0	0	0	0	0	0	0	0	0	0	0	0	0	0	0	0	0	0	0	0	0	0	0	0	0	0	0	0	0	0	0	0	0	0	0	0	0	0	0	0	0	0	0	0	0
'VISpm_rh'	0	0	0	0	0	0	0	0	0	0	0	0	0	0	0	0	0	0	0	0	0	0	0	0	0	0	0	0	0	0	0	0	0	0	0	0	0	0	0	0	0	0	0	0	0	0	0	0	0
'RSPagl_rh'	0	0	0	0	0	0	0	0	0	0	0	0	0	0	0	0	0	0	0	0	0	0	0	0	0	0	0	0	0	0	0	0	0	0	0	0	0	0	0	0	0	0	0	0	0	0	0	0	0
'RSPd_rh'	0	0	0	0	0	0	0	0	0	0	0	0	0	0	0	0	0	0	0	0	0	0	0	0	0	0	0	0	0	0	0	0	0	0	0	0	0	0	0	0	0	0	0	0	0	0	0	0	0
'RSPv_rh'	0	0	0	0	0	0	0	0	0	0	0	0	0	0	0	0	0	0	0	0	0	0	0	0	0	0	0	0	0	0	0	0	0	0	0	0	0	0	0	0	0	0	0	0	0	0	0	0	0
'AUDd_rh'	0	0	0	0	0	0	0	0	0	0	0	0	0	0	0	0	0	0	0	0	0	0	0	0	0	0	0	0	0	0	0	0	0	0	0	0	0	0	0	0	0	0	0	0	0	0	0	0	0
'AUDp_rh'	0	0	0	0	0	0	0	0	0	0	0	0	0	0	0	0	0	0	0	0	0	0	0	0	0	0	0	1	0	0	0	0	0	0	0	0	0	0	0	0	0	0	0	0	0	0	0	0	0
'AUDpo_rh'	0	0	0	0	0	0	0	0	0	0	0	0	0	0	0	0	0	0	0	0	0	1	0	0	0	0	0	1	1	1	0	0	0	1	0	0	0	0	0	0	0	0	0	0	0	0	0	0	0
'AUDv_rh'	0	0	0	0	0	0	0	0	0	0	0	0	0	0	0	0	0	0	0	0	0	0	0	0	0	0	0	1	1	0	1	1	0	0	0	0	0	0	0	0	0	0	0	0	0	0	0	0	0
'FRP_lh'	0	0	0	0	0	0	0	0	0	0	0	0	0	0	0	0	0	0	0	0	0	0	0	0	0	0	0	0	0	0	0	0	0	0	0	0	0	0	0	0	0	0	0	0	0	0	0	0	0
'ACAd_lh'	0	0	0	0	0	0	0	0	0	0	0	0	0	0	0	0	0	0	0	0	0	0	0	0	0	0	0	0	0	0	0	0	0	0	0	0	0	0	0	0	0	0	0	0	0	0	0	0	0
'ACAv_lh'	0	0	0	0	0	0	0	0	0	0	0	0	0	0	0	0	0	0	0	0	0	0	0	0	0	0	0	0	0	0	0	0	0	0	0	0	0	0	0	0	0	0	0	0	0	0	0	0	0
'PL_lh'	0	0	0	0	0	0	0	0	0	0	0	0	0	0	0	0	0	0	0	0	0	0	0	0	0	0	0	0	0	0	0	0	0	0	0	0	0	0	0	0	0	0	0	0	0	0	0	0	0
'ILA_lh'	0	0	0	0	0	0	0	0	0	0	0	0	0	0	0	0	0	0	0	0	0	0	0	0	0	0	0	0	0	0	0	0	0	0	0	0	0	0	0	0	0	0	0	0	0	0	0	0	0
'ORBl_lh'	1	0	0	0	0	0	0	0	0	0	0	0	0	0	0	0	0	0	0	0	0	0	0	0	0	0	0	0	0	0	0	0	0	0	0	0	0	0	0	0	0	0	0	0	0	0	0	0	0
'ORBm_lh'	0	0	0	0	0	0	0	0	0	0	0	0	0	0	0	0	0	0	0	0	0	0	0	0	0	0	0	0	0	0	0	0	0	0	0	0	0	0	0	0	0	0	0	0	0	0	0	0	0
'ORBvl_lh'	0	0	0	0	0	0	0	0	0	0	0	0	0	0	0	0	0	0	0	0	0	0	0	0	0	0	0	0	0	0	0	0	0	0	0	0	0	0	0	0	0	0	0	0	0	0	0	0	0
'AId_lh'	0	0	0	0	0	0	0	0	0	0	0	0	0	0	0	0	0	0	0	0	0	0	0	0	0	0	0	0	0	0	0	0	0	0	0	0	0	0	0	0	0	0	0	0	0	0	0	0	0
'AIv_lh'	0	0	0	0	0	0	0	0	0	0	0	0	0	0	0	0	0	0	0	0	0	0	0	0	0	0	0	0	0	0	0	0	0	0	0	0	0	0	0	0	0	0	0	0	0	0	0	0	0
'AIp_lh'	0	0	0	0	0	0	0	0	0	0	0	0	0	0	0	0	0	0	0	0	0	0	0	0	0	0	0	0	0	0	0	0	0	0	0	0	0	0	0	0	0	0	0	0	0	0	0	0	0
'GU_lh'	0	0	0	0	0	0	0	0	0	0	0	0	0	0	0	0	0	0	0	0	0	0	0	0	0	0	0	0	0	0	0	0	0	0	0	0	0	0	0	0	0	0	0	0	0	0	0	0	0
'VISC_lh'	0	0	0	0	0	0	0	0	0	0	0	0	0	0	0	0	0	0	0	0	0	0	0	0	0	0	0	0	0	0	0	0	0	0	0	0	0	0	0	0	0	1	0	0	0	0	0	0	0
'TEa_lh'	0	0	0	0	1	0	0	0	0	0	0	0	0	0	0	0	0	1	0	0	0	0	0	0	0	0	0	0	0	0	0	0	1	0	0	0	0	0	0	0	0	0	0	0	0	0	0	1	0
'PERI_lh'	0	0	0	0	0	0	0	0	0	0	0	0	0	0	0	0	0	0	0	0	0	0	0	0	0	0	0	0	0	0	0	0	0	0	0	0	0	0	0	0	0	0	0	0	0	0	0	0	0
'ECT_lh'	0	0	0	0	0	0	0	0	0	0	0	0	0	0	0	0	0	0	0	0	0	0	0	0	0	0	0	0	0	0	0	0	0	0	0	0	0	0	0	0	0	0	0	0	0	0	0	0	0
'SSs_lh'	0	0	0	0	0	0	0	0	0	0	0	0	0	0	0	0	0	0	0	0	0	0	0	0	0	0	0	0	0	0	0	0	0	0	0	0	0	0	0	0	0	0	0	0	0	0	0	0	0
'SSp-bfd_lh'	0	0	0	0	0	0	0	0	0	0	0	0	0	0	0	0	0	0	0	0	0	0	0	0	0	0	0	0	0	0	0	0	0	0	0	0	0	0	0	0	0	0	0	0	0	0	0	0	0
'SSp-tr_lh'	0	0	0	0	0	0	0	0	0	0	0	0	0	0	0	0	0	0	0	0	0	0	0	0	0	0	0	0	0	0	0	0	0	0	0	0	0	0	0	0	0	0	0	0	0	0	0	0	0
'SSp-ll_lh'	0	0	0	0	0	0	0	0	0	0	0	0	0	0	0	0	0	0	0	0	0	0	0	0	0	0	0	0	0	0	0	0	0	0	0	0	0	0	0	0	0	0	0	0	0	0	0	0	0
'SSp-ul_lh'	0	0	0	0	0	0	0	0	0	0	0	0	0	0	0	0	0	0	0	0	0	0	0	0	0	0	0	0	0	0	0	0	0	0	0	0	0	0	0	0	0	0	0	0	0	0	0	0	0
'SSp-un_lh'	0	0	0	0	0	0	0	0	0	0	0	0	0	0	0	0	0	0	0	0	0	0	0	0	0	0	0	0	0	0	0	0	0	0	0	0	0	0	0	0	0	0	0	0	0	0	0	0	0
'SSp-n_lh'	0	0	0	0	0	0	0	0	0	0	0	0	0	0	0	0	0	0	0	0	0	0	0	0	0	0	0	0	0	1	0	0	0	0	0	0	0	0	0	0	0	0	0	0	0	0	0	0	0
'SSp-m_lh'	0	0	0	0	0	0	0	0	0	0	0	0	0	0	0	0	0	0	0	0	0	0	0	0	0	0	0	0	0	0	0	0	0	0	0	0	0	0	0	0	0	0	0	0	0	0	0	0	0
'MOp_lh'	0	0	0	0	0	0	0	0	0	0	0	0	0	0	0	0	0	0	0	0	0	0	0	0	0	0	0	0	0	0	0	0	0	0	0	0	0	0	0	0	0	0	0	0	0	0	0	0	0
'MOs_lh'	0	0	0	0	0	0	0	0	0	0	0	0	0	0	0	0	0	0	0	0	0	0	0	0	0	0	0	0	0	0	0	0	0	0	0	0	0	0	0	0	0	0	0	0	0	0	0	0	0
'VISal_lh'	0	0	0	0	0	0	0	0	0	0	0	0	0	0	0	0	0	0	0	0	0	0	0	0	0	0	0	1	0	0	0	0	1	0	0	0	0	0	0	0	0	0	0	0	0	0	0	0	1
'VISl_lh'	0	0	0	0	0	0	1	0	0	0	0	0	0	0	0	0	0	1	0	0	1	1	0	0	0	0	0	0	0	0	0	0	0	0	0	0	0	0	0	0	0	0	0	0	0	0	0	0	1
'VISp_lh'	0	0	0	0	0	0	0	0	0	0	0	0	0	0	0	0	0	0	0	0	0	0	0	0	0	0	0	1	0	0	1	0	0	0	0	0	0	0	0	0	0	0	0	0	0	0	0	0	0
'VISpl_lh'	0	0	0	0	0	0	0	0	0	0	0	0	0	1	1	1	0	0	0	0	0	0	0	0	0	0	0	0	0	0	0	0	0	0	0	0	0	0	0	0	0	0	0	0	0	0	0	0	0
'VISli_lh'	0	0	0	0	0	0	0	0	0	0	0	0	0	0	0	0	0	0	0	0	1	1	1	0	0	0	0	1	0	0	0	0	0	0	0	0	0	0	0	0	0	0	0	0	0	0	1	0	1
'VISpor_lh'	0	0	0	0	0	0	0	1	0	0	0	0	0	0	0	0	0	1	0	0	0	0	0	0	0	0	0	0	0	1	0	0	1	0	0	0	0	0	0	0	0	0	0	0	0	0	0	0	0
'VISrl_lh'	0	0	0	0	0	0	0	0	0	0	0	0	0	0	0	0	0	0	0	0	0	0	0	0	0	0	0	0	0	0	1	0	0	0	0	0	0	0	0	0	0	1	0	0	0	0	0	0	0
'VISa_lh'	0	0	0	0	0	0	0	0	0	0	0	0	0	0	0	0	0	0	0	0	0	0	0	0	0	0	0	0	0	0	0	0	0	0	0	0	0	0	0	0	0	0	0	0	0	0	0	0	0
'VISam_lh'	0	0	0	0	0	0	0	0	0	0	0	0	0	0	0	0	0	0	0	0	0	0	0	0	0	0	0	0	0	0	0	0	0	0	0	0	0	0	0	0	0	0	0	0	0	0	0	0	0
'VISpm_lh'	0	0	0	0	0	0	0	0	0	0	0	0	0	0	0	0	0	0	0	0	0	0	0	0	0	0	0	0	0	0	0	0	0	0	0	0	0	0	0	0	0	0	0	0	0	0	0	0	0
'RSPagl_lh'	0	0	0	0	0	0	0	0	0	0	0	0	0	0	0	0	0	0	0	0	0	0	0	0	0	0	0	0	0	0	0	0	0	0	0	0	0	0	0	0	0	0	0	0	0	0	0	0	0
'RSPd_lh'	0	0	0	0	0	0	0	0	0	0	0	0	0	0	0	0	0	0	0	0	0	0	0	0	0	0	0	0	0	0	0	0	0	0	0	0	0	0	0	0	0	0	0	0	0	0	0	0	0
'RSPv_lh'	0	0	0	0	0	0	0	0	0	0	0	0	0	0	0	0	0	0	0	0	0	0	0	0	0	0	0	0	0	0	1	0	0	0	0	0	0	0	0	0	0	0	0	0	0	0	0	0	0
'AUDd_lh'	0	0	0	0	0	0	0	0	0	0	0	0	0	0	0	0	0	0	0	0	0	0	0	0	0	0	0	0	0	0	0	0	0	0	0	0	0	0	0	0	0	0	0	0	0	0	0	0	0
'AUDp_lh'	0	0	1	0	0	0	0	0	0	0	0	0	0	0	0	0	0	0	0	0	0	0	0	0	0	0	0	0	0	0	0	0	0	0	0	0	0	0	0	1	0	0	0	0	0	0	1	1	0
'AUDpo_lh'	0	0	1	0	0	0	0	1	0	0	0	0	0	0	0	0	0	0	0	0	0	0	0	0	1	0	0	0	0	0	0	0	0	0	0	0	0	0	0	0	0	1	0	0	0	0	1	1	1
'AUDv_lh'	0	0	0	0	0	0	0	0	0	0	0	0	0	0	0	0	0	0	0	0	0	0	0	0	0	0	0	0	0	0	0	0	0	0	0	0	0	0	0	0	0	0	1	0	0	0	0	0	0
[truncated: 37 more columns]

[truncated: 3 more sheets: Fig 4C circle plot neg, Fig 4C matrix plots, Fig 4D]
